# Supplementary material for: Spatio-temporal evolution and convergence patterns of E-commerce development in China: Regional disparities and policy implications
Source: PLoS One. 2025 Aug 29;20(8):e0330066. doi: 10.1371/journal.pone.0330066 (PMC12396765; doi:10.1371/journal.pone.0330066)
Supplement: S1 Data — (XLS) [file pone.0330066.s001.xls]

## Sheet: Annual provincial data
ID	Year	Province	E-commerce sales (in billions of yuan)	E-commerce procurement (in billions of yuan)	E-commerce transaction value (in billions of yuan)
1	2013	Beijing	7467.6	4877.7	12345.3
2	2013	Tianjin	1053.7	930.8	1984.5
3	2013	Hebei	1166	809.3	1975.3
4	2013	Shanxi	315.3	295.9	611.2
5	2013	Neimenggu	212.7	86.2	298.9
6	2013	Liaoning	1327.6	848.5	2176.1
7	2013	Jilin	159.6	100.4	260
8	2013	Heilongjiang	364.4	612.6	977
9	2013	Shanghai	4422.6	2339.8	6762.4
10	2013	Jiangsu	7173.1	3458.8	10631.9
11	2013	Zhejiang	4305.2	1620	5925.2
12	2013	Anhui	1355.1	1051	2406.1
13	2013	Fujian	1710.5	709.8	2420.3
14	2013	Jiangxi	739.5	437.9	1177.4
15	2013	Shandong	4111.4	3527.7	7639.1
16	2013	Henan	1831.8	861.6	2693.4
17	2013	Hubei	1843.1	946	2789.1
18	2013	Hunan	1364.9	692.7	2057.6
19	2013	Guangdong	10279.1	7690.8	17969.9
20	2013	Guangxi	544.5	250.4	794.9
21	2013	Hainan	177.2	70.1	247.3
22	2013	Chongqing	999.8	213.7	1213.5
23	2013	Sichuan	925.9	721	1646.9
24	2013	Guizhou	667.5	322.4	989.9
25	2013	Yunnan	1182.3	503.4	1685.7
26	2013	Xizang	33.8	19.9	53.7
27	2013	Shannxi	552.1	293.7	845.8
28	2013	Gansu	225.1	127.5	352.6
29	2013	Qinghai	35.3	23.8	59.1
30	2013	Ningxia	86.3	32.1	118.4
31	2013	Xinjiang	50.6	187.6	238.2
32	2014	Beijing	9012.4	7563.9	16576.3
33	2014	Tianjin	1946.5	1400.6	3347.1
34	2014	Hebei	1629.7	1118.4	2748.1
35	2014	Shanxi	506.9	393	899.9
36	2014	Neimenggu	392	214.6	606.6
37	2014	Liaoning	1720.2	976.9	2697.1
38	2014	Jilin	545.2	250.1	795.3
39	2014	Heilongjiang	210.8	644	854.8
40	2014	Shanghai	12437	6633	19070
41	2014	Jiangsu	6234.6	4677.7	10912.3
42	2014	Zhejiang	4764.1	1770.4	6534.5
43	2014	Anhui	2108.4	1377.1	3485.5
44	2014	Fujian	2098.9	768.9	2867.8
45	2014	Jiangxi	983.3	424.6	1407.9
46	2014	Shandong	5029.2	3660.5	8689.7
47	2014	Henan	2830.4	1357.1	4187.5
48	2014	Hubei	2276	1344.9	3620.9
49	2014	Hunan	1918.8	1036	2954.8
50	2014	Guangdong	12992.6	8623.3	21615.9
51	2014	Guangxi	701.5	393.3	1094.8
52	2014	Hainan	364.4	198.4	562.8
53	2014	Chongqing	2302.1	484.4	2786.5
54	2014	Sichuan	1562.9	1120.6	2683.5
55	2014	Guizhou	860.5	436.8	1297.3
56	2014	Yunnan	2461.1	402.2	2863.3
57	2014	Xizang	40.2	27.8	68
58	2014	Shannxi	824.5	472.8	1297.3
59	2014	Gansu	340.2	390.4	730.6
60	2014	Qinghai	60.4	49.4	109.8
61	2014	Ningxia	127.8	84	211.8
62	2014	Xinjiang	375.4	386.4	761.8
63	2015	Beijing	10530.5	9534.1	20064.6
64	2015	Tianjin	3148.6	2068.4	5217
65	2015	Hebei	1440	863.5	2303.5
66	2015	Shanxi	676.7	380.4	1057.1
67	2015	Neimenggu	1340.1	910.7	2250.8
68	2015	Liaoning	2541	1107.6	3648.6
69	2015	Jilin	515.9	263.1	779
70	2015	Heilongjiang	515.9	120.7	636.6
71	2015	Shanghai	12879.4	6119.8	18999.2
72	2015	Jiangsu	5193.5	4315.3	9508.8
73	2015	Zhejiang	5581.2	1751.6	7332.8
74	2015	Anhui	2444.3	1921.8	4366.1
75	2015	Fujian	2325.2	820.3	3145.5
76	2015	Jiangxi	1990	575.2	2565.2
77	2015	Shandong	5989.2	3713.2	9702.4
78	2015	Henan	3639.3	1559.7	5199
79	2015	Hubei	2386.6	1140.8	3527.4
80	2015	Hunan	2221.4	898.6	3120
81	2015	Guangdong	13783.7	10107.9	23891.6
82	2015	Guangxi	918.8	642.9	1561.7
83	2015	Hainan	574.2	265.7	839.9
84	2015	Chongqing	2648.5	754.2	3402.7
85	2015	Sichuan	1848.4	962	2810.4
86	2015	Guizhou	1018.8	485.4	1504.2
87	2015	Yunnan	2828.4	431.4	3259.8
88	2015	Xizang	31.4	7.3	38.7
89	2015	Shannxi	925.4	491.6	1417
90	2015	Gansu	321.1	553.8	874.9
91	2015	Qinghai	643.7	91	734.7
92	2015	Ningxia	111.7	79.3	191
93	2015	Xinjiang	711.2	562.2	1273.4
94	2016	Beijing	12026.7	9340.6	21367.3
95	2016	Tianjin	3035	1434.8	4469.8
96	2016	Hebei	2416.1	1045.5	3461.6
97	2016	Shanxi	680.3	621.4	1301.7
98	2016	Neimenggu	1587.6	1026.9	2614.5
99	2016	Liaoning	2125.1	1058.3	3183.4
100	2016	Jilin	504.7	236.1	740.8
101	2016	Heilongjiang	299.3	238.9	538.2
102	2016	Shanghai	16037.7	8175.8	24213.5
103	2016	Jiangsu	5351.9	4406.3	9758.2
104	2016	Zhejiang	6846.8	2261.6	9108.4
105	2016	Anhui	2894.7	1967.7	4862.4
106	2016	Fujian	2399.3	877.9	3277.2
107	2016	Jiangxi	2288.1	657.6	2945.7
108	2016	Shandong	9890.2	6349.1	16239.3
109	2016	Henan	4135.3	1596.4	5731.7
110	2016	Hubei	2741	1455.2	4196.2
111	2016	Hunan	2227.5	966.7	3194.2
112	2016	Guangdong	17595.1	12854.7	30449.8
113	2016	Guangxi	970.9	637.8	1608.7
114	2016	Hainan	526	263.3	789.3
115	2016	Chongqing	3210.2	1228.9	4439.1
116	2016	Sichuan	2381.2	1228.8	3610
117	2016	Guizhou	1518.7	845	2363.7
118	2016	Yunnan	1249.7	617	1866.7
119	2016	Xizang	73.1	40.3	113.4
120	2016	Shannxi	1047.5	698.4	1745.9
121	2016	Gansu	325	376.3	701.3
122	2016	Qinghai	441.7	449.4	891.1
123	2016	Ningxia	169.2	117.7	286.9
124	2016	Xinjiang	326.2	272.6	598.8
125	2017	Beijing	18385.7	11055.8	29441.5
126	2017	Tianjin	2629.4	1766.4	4395.8
127	2017	Hebei	2441.1	2842.6	5283.7
128	2017	Shanxi	864.3	733	1597.3
129	2017	Neimenggu	1725.5	1074.9	2800.4
130	2017	Liaoning	2601.5	1135	3736.5
131	2017	Jilin	538	255.2	793.2
132	2017	Heilongjiang	673.7	417.3	1091
133	2017	Shanghai	15342.3	8814.2	24156.5
134	2017	Jiangsu	6576.6	5227.2	11803.8
135	2017	Zhejiang	6831.3	2528.7	9360
136	2017	Anhui	3299.5	1951.2	5250.7
137	2017	Fujian	2872.8	1043.3	3916.1
138	2017	Jiangxi	2871	940.7	3811.7
139	2017	Shandong	13893	8292.1	22185.1
140	2017	Henan	4407.4	1752.7	6160.1
141	2017	Hubei	4411.3	1755.6	6166.9
142	2017	Hunan	2682.7	1162.2	3844.9
143	2017	Guangdong	23191.5	13904.4	37095.9
144	2017	Guangxi	971	655.7	1626.7
145	2017	Hainan	563.9	260	823.9
146	2017	Chongqing	3572.2	1201.6	4773.8
147	2017	Sichuan	3687.8	2023.9	5711.7
148	2017	Guizhou	1434.3	516.2	1950.5
149	2017	Yunnan	1329.4	821.2	2150.6
150	2017	Xizang	77.6	2.8	80.4
151	2017	Shannxi	1213.7	814.4	2028.1
152	2017	Gansu	412.6	777.8	1190.4
153	2017	Qinghai	133	153.6	286.6
154	2017	Ningxia	249.5	185.2	434.7
155	2017	Xinjiang	597	300.1	897.1
156	2018	Beijing	18261.2	10623.6	28884.8
157	2018	Tianjin	3106	1906.3	5012.3
158	2018	Hebei	2556.1	1971.4	4527.5
159	2018	Shanxi	2450.2	922.1	3372.3
160	2018	Neimenggu	1948.6	1258.3	3206.9
161	2018	Liaoning	3638.4	2264.2	5902.6
162	2018	Jilin	553.1	288.4	841.5
163	2018	Heilongjiang	593.3	310.8	904.1
164	2018	Shanghai	17412	9664.4	27076.4
165	2018	Jiangsu	8659.9	6534.8	15194.7
166	2018	Zhejiang	8846.5	2648.9	11495.4
167	2018	Anhui	4864.4	2103.2	6967.6
168	2018	Fujian	3481	998.1	4479.1
169	2018	Jiangxi	2817.9	1048.9	3866.8
170	2018	Shandong	15992.2	10034.3	26026.5
171	2018	Henan	5183.9	2220.2	7404.1
172	2018	Hubei	4051.4	1825.9	5877.3
173	2018	Hunan	3127.5	2581.3	5708.8
174	2018	Guangdong	27829.9	17104.6	44934.5
175	2018	Guangxi	1168.2	815.8	1984
176	2018	Hainan	689.5	284.5	974
177	2018	Chongqing	4186.8	1624.7	5811.5
178	2018	Sichuan	4219.2	2463.9	6683.1
179	2018	Guizhou	1612.1	616.3	2228.4
180	2018	Yunnan	1443.1	867.3	2310.4
181	2018	Xizang	119.3	48.3	167.6
182	2018	Shannxi	1820.3	814.7	2635
183	2018	Gansu	506.4	784.8	1291.2
184	2018	Qinghai	168	169.1	337.1
185	2018	Ningxia	267.1	217.6	484.7
186	2018	Xinjiang	850.9	580.9	1431.8
187	2019	Beijing	23235.9	13420.5	36656.4
188	2019	Tianjin	3226.3	2346.4	5572.7
189	2019	Hebei	2726.3	1926	4652.3
190	2019	Shanxi	2136.7	1342.9	3479.6
191	2019	Neimenggu	2568.1	1631.3	4199.4
192	2019	Liaoning	4112	2570.3	6682.3
193	2019	Jilin	596.8	288.9	885.7
194	2019	Heilongjiang	599.1	314.9	914
195	2019	Shanghai	20462.4	11367.5	31829.9
196	2019	Jiangsu	9873.8	7418	17291.8
197	2019	Zhejiang	11482	4005.2	15487.2
198	2019	Anhui	5569.6	2231.3	7800.9
199	2019	Fujian	4477.9	1725.1	6203
200	2019	Jiangxi	2968.5	1369.1	4337.6
201	2019	Shandong	12882.4	7959.8	20842.2
202	2019	Henan	4262.3	2460.1	6722.4
203	2019	Hubei	4734.4	3074.5	7808.9
204	2019	Hunan	3444.8	2308.3	5753.1
205	2019	Guangdong	30168.2	21902.5	52070.7
206	2019	Guangxi	1586.5	1355.3	2941.8
207	2019	Hainan	828.5	297.1	1125.6
208	2019	Chongqing	4762.9	1719.8	6482.7
209	2019	Sichuan	5368	3688.8	9056.8
210	2019	Guizhou	1415.4	612.2	2027.6
211	2019	Yunnan	1959.6	936.2	2895.8
212	2019	Xizang	156.6	38	194.6
213	2019	Shannxi	1994.3	1021.2	3015.5
214	2019	Gansu	553.5	788.4	1341.9
215	2019	Qinghai	210.8	219	429.8
216	2019	Ningxia	243.5	171.8	415.3
217	2019	Xinjiang	718.8	764.9	1483.7
218	2020	Beijing	25831.8	15296.4	41128.2
219	2020	Tianjin	4342	2404	6746
220	2020	Hebei	4402.3	1717.6	6119.9
221	2020	Shanxi	2322.6	928.4	3251
222	2020	Neimenggu	2799.9	2013.7	4813.6
223	2020	Liaoning	4326	2646.9	6972.9
224	2020	Jilin	525.8	346.7	872.5
225	2020	Heilongjiang	687.2	367.8	1055
226	2020	Shanghai	23624.8	14097.3	37722.1
227	2020	Jiangsu	13189.1	7713	20902.1
228	2020	Zhejiang	12124.5	4377.1	16501.6
229	2020	Anhui	6281.1	2734.4	9015.5
230	2020	Fujian	5082.2	1767.2	6849.4
231	2020	Jiangxi	3294.2	1585.2	4879.4
232	2020	Shandong	13819.8	7629.8	21449.6
233	2020	Henan	4254.2	2672.1	6926.3
234	2020	Hubei	5078.7	2946.9	8025.6
235	2020	Hunan	4185.8	2820.2	7006
236	2020	Guangdong	30533.8	21879.3	52413.1
237	2020	Guangxi	2116.5	1223	3339.5
238	2020	Hainan	941.7	321.6	1263.3
239	2020	Chongqing	5810.3	2148.4	7958.7
240	2020	Sichuan	5901.6	4405	10306.6
241	2020	Guizhou	1628.1	772.3	2400.4
242	2020	Yunnan	2324.4	1358.1	3682.5
243	2020	Xizang	75.2	12.3	87.5
244	2020	Shannxi	2118.6	1019.1	3137.7
245	2020	Gansu	543.9	815.7	1359.6
246	2020	Qinghai	201.6	197.4	399
247	2020	Ningxia	235.5	193.8	429.3
248	2020	Xinjiang	731.3	722.7	1454
249	2021	Beijing	31239.8	16856.2	48096
250	2021	Tianjin	5403.4	2437.5	7840.9
251	2021	Hebei	3790.8	2265.5	6056.3
252	2021	Shanxi	3420.8	1619	5039.8
253	2021	Neimenggu	3145.5	2845.3	5990.8
254	2021	Liaoning	4785.7	2870.6	7656.3
255	2021	Jilin	587.1	349	936.1
256	2021	Heilongjiang	801.7	610.4	1412.1
257	2021	Shanghai	29122.5	19284.3	48406.8
258	2021	Jiangsu	13386.1	7234.2	20620.3
259	2021	Zhejiang	14913.5	4982.5	19896
260	2021	Anhui	7461.9	3647.2	11109.1
261	2021	Fujian	6397.2	2292.4	8689.6
262	2021	Jiangxi	3807.7	1860.1	5667.8
263	2021	Shandong	17145.5	9115.6	26261.1
264	2021	Henan	5088.3	3523.6	8611.9
265	2021	Hubei	6126.9	3495.6	9622.5
266	2021	Hunan	5065.8	3484.9	8550.7
267	2021	Guangdong	37886	20748.3	58634.3
268	2021	Guangxi	2616.6	1330	3946.6
269	2021	Hainan	1250.1	360.4	1610.5
270	2021	Chongqing	6723.4	2851.3	9574.7
271	2021	Sichuan	7364.4	5474.7	12839.1
272	2021	Guizhou	1746.6	893.8	2640.4
273	2021	Yunnan	2461.7	1459.4	3921.1
274	2021	Xizang	152.2	22.1	174.3
275	2021	Shannxi	3048.6	1813.6	4862.2
276	2021	Gansu	771.1	876.4	1647.5
277	2021	Qinghai	665.2	275.8	941
278	2021	Ningxia	317.2	236.1	553.3
279	2021	Xinjiang	917.7	871.5	1789.2
280	2022	Beijing	36792.5	21284.9	58077.4
281	2022	Tianjin	6974.9	4385.8	11360.7
282	2022	Hebei	3524.8	2061	5585.8
283	2022	Shanxi	5629.4	1768.9	7398.3
284	2022	Neimenggu	4466.6	2863.8	7330.4
285	2022	Liaoning	6702.4	3438.3	10140.7
286	2022	Jilin	608.9	331.2	940.1
287	2022	Heilongjiang	1180	676	1856
288	2022	Shanghai	39597.8	24329	63926.8
289	2022	Jiangsu	22553.6	10566.5	33120.1
290	2022	Zhejiang	18144.1	5841.2	23985.3
291	2022	Anhui	8780.4	3944.2	12724.6
292	2022	Fujian	8465.2	2240.8	10706
293	2022	Jiangxi	3908.3	1275.1	5183.4
294	2022	Shandong	24263.8	11298.2	35562
295	2022	Henan	5947	3205.6	9152.6
296	2022	Hubei	8356.7	4157.4	12514.1
297	2022	Hunan	6070.1	3244.4	9314.5
298	2022	Guangdong	47419.7	23038.7	70458.4
299	2022	Guangxi	3703.8	1634.5	5338.3
300	2022	Hainan	1585.9	498.8	2084.7
301	2022	Chongqing	14206.3	4338.5	18544.8
302	2022	Sichuan	9092.5	5430.7	14523.2
303	2022	Guizhou	3520.5	994.5	4515
304	2022	Yunnan	2326.3	912.3	3238.6
305	2022	Xizang	174.7	33.2	207.9
306	2022	Shannxi	4034.5	2208.7	6243.2
307	2022	Gansu	1174.2	1136.2	2310.4
308	2022	Qinghai	820	315.8	1135.8
309	2022	Ningxia	468.6	341.5	810.1
310	2022	Xinjiang	1725.9	1432.3	3158.2
311	2023	Beijing	42301.7	22713	65014.7
312	2023	Tianjin	8267.5	4556.8	12824.3
313	2023	Hebei	3920.8	1979.6	5900.4
314	2023	Shanxi	6351.2	2206.3	8557.5
315	2023	Neimenggu	5316.7	2198.4	7515.1
316	2023	Liaoning	7841.3	4025.1	11866.4
317	2023	Jilin	1250.9	1247.3	2498.2
318	2023	Heilongjiang	1469.7	573.8	2043.5
319	2023	Shanghai	47257.7	38057.2	85314.9
320	2023	Jiangsu	28716.5	13372.8	42089.3
321	2023	Zhejiang	23463.9	7757.3	31221.2
322	2023	Anhui	10202.2	4987.1	15189.3
323	2023	Fujian	12541.3	2862.4	15403.7
324	2023	Jiangxi	5007.8	1411.3	6419.1
325	2023	Shandong	33152.4	13864.8	47017.2
326	2023	Henan	9813.3	3953.7	13767
327	2023	Hubei	10550.6	4446.9	14997.5
328	2023	Hunan	6322.3	3866.5	10188.8
329	2023	Guangdong	53154	29140.7	82294.7
330	2023	Guangxi	4022.6	1976.2	5998.8
331	2023	Hainan	2441	636	3077
332	2023	Chongqing	9406.9	4917.8	14324.7
333	2023	Sichuan	11126.7	5846.1	16972.8
334	2023	Guizhou	4963.9	1321.5	6285.4
335	2023	Yunnan	3135.2	1063.8	4199
336	2023	Xizang	326.1	98.5	424.6
337	2023	Shannxi	5467.2	2906.5	8373.7
338	2023	Gansu	1403.5	1039.6	2443.1
339	2023	Qinghai	483.8	353.3	837.1
340	2023	Ningxia	751	482.9	1233.9
341	2023	Xinjiang	3372.3	2505.3	5877.6

## Sheet: Non-agricultural
ID	Year	Province	Regional Gross Domestic Product (in billions of yuan)	Value added of the primary industry (in billions of yuan)	Value added of the secondary industry (in billions of yuan)	Value added of the tertiary industry (in billions of yuan)	Non-agricultural sector share
1	2013	Beijing	21134.6	159.8	4168.3	16806.5	0.992439
2	2013	Tianjin	9945.4	154.8	4407.1	5383.6	0.984445
3	2013	Hebei	24259.6	3141.9	11178.4	9939.3	0.870488
4	2013	Shanxi	11987.2	697.6	6684.3	4605.3	0.941805
5	2013	Neimenggu	11392.4	1582.9	4870.1	4939.4	0.861056
6	2013	Liaoning	19208.8	1973.4	9204.2	8031.2	0.897266
7	2013	Jilin	9427.9	1250.2	3572.1	4605.5	0.867383
8	2013	Heilongjiang	11849.1	2539.6	5202.7	4106.9	0.78568
9	2013	Shanghai	23204.1	131.6	8286.5	14786	0.994329
10	2013	Jiangsu	59349.4	3447.5	29149.4	26752.5	0.941912
11	2013	Zhejiang	37334.6	1718.7	18162.8	17453.1	0.953965
12	2013	Anhui	20584	2173.2	10233.4	8177.4	0.894423
13	2013	Fujian	22503.8	1745.2	11805.5	8953.2	0.922453
14	2013	Jiangxi	14300.2	1540.7	7661.9	5097.7	0.892267
15	2013	Shandong	47344.3	4454.1	22615.9	20274.3	0.905921
16	2013	Henan	31632.5	3827.2	15995.4	11809.9	0.879011
17	2013	Hubei	25378	2883.7	11846.3	10648	0.88637
18	2013	Hunan	23545.2	2589.2	10913.8	10042.3	0.890037
19	2013	Guangdong	62503.4	2876.4	29343	30284	0.95398
20	2013	Guangxi	12448.4	2290.6	4709.3	5448.4	0.815984
21	2013	Hainan	3115.9	723.6	750.9	1641.4	0.767772
22	2013	Chongqing	13027.6	941.2	5988.6	6097.7	0.927746
23	2013	Sichuan	26518	3257.4	12418.9	10841.7	0.877163
24	2013	Guizhou	7973.1	999.3	3171	3802.7	0.874654
25	2013	Yunnan	12825.5	1878.5	5000.5	5946.5	0.853534
26	2013	Xizang	828.2	81.2	270.8	476.2	0.901956
27	2013	Shannxi	15905.4	1463.5	8418	6023.9	0.907987
28	2013	Gansu	6014.5	658.1	2674	2682.4	0.890581
29	2013	Qinghai	1713.3	204.7	681	827.6	0.880523
30	2013	Ningxia	2327.7	210.7	1059.5	1057.5	0.909481
31	2013	Xinjiang	8392.6	1326.6	3479.9	3586.2	0.841944
32	2014	Beijing	22926	159.2	4433	18333.9	0.99306
33	2014	Tianjin	10640.6	158.8	4615.5	5866.3	0.985076
34	2014	Hebei	25208.9	3164.7	11476.9	10567.3	0.874461
35	2014	Shanxi	12094.7	736.6	6378	4980.1	0.939097
36	2014	Neimenggu	12158.2	1638	5114.4	5405.8	0.865276
37	2014	Liaoning	20025.7	2002	9038.8	8984.9	0.900028
38	2014	Jilin	9966.5	1270.2	3804.9	4891.5	0.872563
39	2014	Heilongjiang	12170.8	2691	4872.4	4607.4	0.778897
40	2014	Shanghai	25269.8	132	8633.3	16504.5	0.994776
41	2014	Jiangsu	64830.5	3607.4	31048.8	30174.3	0.944356
42	2014	Zhejiang	40023.5	1726.6	19580.7	18716.2	0.95686
43	2014	Anhui	22519.7	2295	10982.6	9242.1	0.898089
44	2014	Fujian	24942.1	1855.9	13165.1	9921.2	0.925596
45	2014	Jiangxi	15667.8	1626.9	8238.7	5802.3	0.896169
46	2014	Shandong	50774.8	4662.8	23588	22524	0.908167
47	2014	Henan	34574.8	3988.2	17139.6	13446.9	0.884647
48	2014	Hubei	28242.1	3001.6	13007.9	12232.6	0.893719
49	2014	Hunan	25881.3	2671	11825.1	11385.2	0.896798
50	2014	Guangdong	68173	3038.7	31930.4	33204	0.955428
51	2014	Guangxi	13587.8	2413.4	5145.6	6028.8	0.822385
52	2014	Hainan	3449	793.2	826.5	1829.3	0.77002
53	2014	Chongqing	14623.8	990.8	6774.6	6858.5	0.932254
54	2014	Sichuan	28891.3	3524.7	13082.7	12283.9	0.878001
55	2014	Guizhou	9173.1	1281.5	3582.4	4309.3	0.860309
56	2014	Yunnan	14041.7	2007.4	5376.5	6657.7	0.857033
57	2014	Xizang	939.7	88.1	310.3	541.3	0.906247
58	2014	Shannxi	17402.5	1566.9	9045	6790.6	0.909961
59	2014	Gansu	6518.4	695.8	2823.3	2999.4	0.893271
60	2014	Qinghai	1847.7	215.9	714.8	917	0.883152
61	2014	Ningxia	2473.9	216.9	1113.7	1143.4	0.912365
62	2014	Xinjiang	9264.5	1406.7	3829.3	4028.5	0.848162
63	2015	Beijing	24779.1	140.4	4419.8	20218.9	0.994334
64	2015	Tianjin	10879.5	162.3	4489.6	6227.6	0.985082
65	2015	Hebei	26398.4	3100.5	11519.5	11778.4	0.88255
66	2015	Shanxi	11836.4	726.2	5219.7	5890.5	0.938647
67	2015	Neimenggu	12949	1630.2	5269.5	6049.2	0.874098
68	2015	Liaoning	20210.3	2053.7	8344.6	9811.9	0.898379
69	2015	Jilin	10018	1270.6	3837.8	4909.6	0.873168
70	2015	Heilongjiang	11690	2712.2	3926.9	5050.9	0.76799
71	2015	Shanghai	26887	125.5	8408.7	18352.8	0.995332
72	2015	Jiangsu	71255.9	3952.5	33371.8	33931.7	0.944532
73	2015	Zhejiang	43507.7	1771.4	20606.6	21129.8	0.959288
74	2015	Anhui	23831.2	2376.1	10838.3	10616.8	0.900295
75	2015	Fujian	26819.5	1932.8	13735.7	11150.9	0.927929
76	2015	Jiangxi	16780.9	1714.5	8367.7	6698.8	0.897836
77	2015	Shandong	55288.8	4902.8	24814.9	25571.1	0.911324
78	2015	Henan	37084.1	4015.6	17947.9	15120.7	0.891719
79	2015	Hubei	30344	3109.9	13569.5	13664.6	0.897512
80	2015	Hunan	28538.6	2747.9	12665.7	13125	0.903713
81	2015	Guangdong	74732.4	3189.8	33913.8	37628.9	0.957318
82	2015	Guangxi	14797.8	2565.5	5391	6841.4	0.826636
83	2015	Hainan	3734.2	835.4	882.9	2016	0.776311
84	2015	Chongqing	16040.5	1067.7	7208	7764.8	0.933437
85	2015	Sichuan	30342	3661	13192.5	13488.6	0.879345
86	2015	Guizhou	10541	1642	4026.7	4872.3	0.844227
87	2015	Yunnan	14960	2079.3	5491.7	7389	0.861009
88	2015	Xizang	1043	93.6	341.8	607.6	0.910259
89	2015	Shannxi	17898.8	1599.7	8664.6	7634.5	0.910625
90	2015	Gansu	6556.6	733.4	2505.4	3317.8	0.888143
91	2015	Qinghai	2011	208.9	761.1	1041	0.896121
92	2015	Ningxia	2579.4	236.8	1116.8	1225.8	0.908196
93	2015	Xinjiang	9306.9	1409.7	3446.1	4451.2	0.848542
94	2016	Beijing	27041.2	129.8	4665.8	22245.7	0.995204
95	2016	Tianjin	11477.2	168.5	4368	6940.8	0.985327
96	2016	Hebei	28474.1	3082.5	12332.3	13059.3	0.891744
97	2016	Shanxi	11946.4	724.3	5113.6	6108.5	0.939371
98	2016	Neimenggu	13789.3	1650.6	5579.8	6558.9	0.880298
99	2016	Liaoning	20392.5	1841.2	7865.7	10685.6	0.909712
100	2016	Jilin	10427	1130.1	3901.4	5395.5	0.891618
101	2016	Heilongjiang	11895	2751.2	3689.7	5454	0.768701
102	2016	Shanghai	29887	114.3	8570.2	21202.4	0.996172
103	2016	Jiangsu	77350.9	4039.8	35041.5	38269.6	0.947773
104	2016	Zhejiang	47254	1890.4	21571.3	23792.4	0.959997
105	2016	Anhui	26307.7	2489.8	11517.5	12300.5	0.905362
106	2016	Fujian	29609.4	2145.1	14683.7	12780.6	0.927553
107	2016	Jiangxi	18388.6	1794.1	8732.5	7862	0.902434
108	2016	Shandong	58762.5	4830.3	25565	28367.2	0.9178
109	2016	Henan	40249.3	4063.6	18986.9	17198.8	0.899039
110	2016	Hubei	33353	3406.5	14527	15419.5	0.897865
111	2016	Hunan	30853.5	2915.6	12942	14995.9	0.905502
112	2016	Guangdong	82163.2	3500.5	35499.2	43163.5	0.957396
113	2016	Guangxi	16116.6	2800.3	5621	7695.3	0.826247
114	2016	Hainan	4090.2	924.7	904	2261.5	0.773923
115	2016	Chongqing	18023	1237	7765.4	9020.7	0.931371
116	2016	Sichuan	33138.5	3900.6	13450.1	15787.8	0.882294
117	2016	Guizhou	11792.4	1861.8	4468.7	5461.8	0.84211
118	2016	Yunnan	16369	2225.5	5747.4	8396.1	0.864042
119	2016	Xizang	1173	110.5	390.4	672.1	0.905797
120	2016	Shannxi	19045.8	1696.1	8906.5	8443.2	0.910946
121	2016	Gansu	6907.9	800.8	2483.5	3623.7	0.884089
122	2016	Qinghai	2258.2	221.2	867.7	1169.3	0.902046
123	2016	Ningxia	2781.4	241	1179.7	1360.7	0.913353
124	2016	Xinjiang	9630.8	1473.2	3446.1	4711.6	0.847043
125	2017	Beijing	29883	121.9	5049.4	24711.7	0.995921
126	2017	Tianjin	12450.6	169	4564.1	7717.5	0.986426
127	2017	Hebei	30640.8	3130	12778	14732.8	0.897849
128	2017	Shanxi	14484.3	719.2	6635.3	7129.8	0.950346
129	2017	Neimenggu	14898.1	1649.8	5874.3	7374	0.889261
130	2017	Liaoning	21693	1902.3	8328.9	11461.8	0.912308
131	2017	Jilin	10922	1095.4	3995.5	5831.2	0.899716
132	2017	Heilongjiang	12313	2965.3	3519.5	5828.2	0.759173
133	2017	Shanghai	32925	110.8	9525.9	23288.3	0.996635
134	2017	Jiangsu	85869.8	4045.2	39124.1	42700.5	0.952891
135	2017	Zhejiang	52403.1	1933.9	23246.7	27222.5	0.963096
136	2017	Anhui	29676.2	2582.3	12681.2	14412.7	0.912984
137	2017	Fujian	33842.4	2215.1	16290	15337.3	0.934547
138	2017	Jiangxi	20210.8	1835.3	9444.6	8930.9	0.909192
139	2017	Shandong	63012.1	4832.7	26925.6	31253.8	0.923305
140	2017	Henan	44824.9	4139.3	20940.3	19745.3	0.907656
141	2017	Hubei	37235	3529	15713.9	17992.2	0.905226
142	2017	Hunan	33828.1	2998.4	13459.8	17369.9	0.911364
143	2017	Guangdong	91648.7	3611.4	38536.6	49500.7	0.960595
144	2017	Guangxi	17790.7	2878.3	6138.3	8774.1	0.838213
145	2017	Hainan	4497.5	962.8	996.4	2538.4	0.785948
146	2017	Chongqing	20066.3	1276.1	8455	10335.2	0.936406
147	2017	Sichuan	37905.1	4262.5	14569.2	19073.5	0.887551
148	2017	Guizhou	13605.4	2032.3	4970.9	6602.3	0.850633
149	2017	Yunnan	18486	2338.4	6317.8	9829.8	0.873504
150	2017	Xizang	1349	118.2	469.6	761.2	0.91238
151	2017	Shannxi	21473.5	1741.1	10114.1	9618.3	0.918919
152	2017	Gansu	7336.7	859.8	2515.8	3961.2	0.882822
153	2017	Qinghai	2465.1	238.4	975.7	1251	0.90329
154	2017	Ningxia	3200.3	250.6	1406	1543.7	0.921695
155	2017	Xinjiang	11159.9	1551.8	4096.2	5511.9	0.860949
156	2018	Beijing	33106	120.6	5477.4	27508.1	0.99636
157	2018	Tianjin	13362.9	175.3	4835.3	8352.3	0.986882
158	2018	Hebei	32494.6	3338.6	12904.1	16252	0.89726
159	2018	Shanxi	15958.1	740.8	7074.5	8142.9	0.953585
160	2018	Neimenggu	16140.8	1750.7	6335.4	8054.7	0.891536
161	2018	Liaoning	23510.5	2020.6	9049	12441	0.91406
162	2018	Jilin	11253.8	1160.7	4051.5	6041.6	0.896862
163	2018	Heilongjiang	12846.5	3001.2	3536	6309.3	0.76638
164	2018	Shanghai	36011.8	104.8	10360.8	25546.3	0.997093
165	2018	Jiangsu	93207.6	4141.7	42129.4	46936.5	0.955565
166	2018	Zhejiang	58002.8	1975.9	25308.1	30718.8	0.965934
167	2018	Anhui	34010.9	2638	14094.4	17278.5	0.922437
168	2018	Fujian	38687.8	2379	18847.8	17461	0.938508
169	2018	Jiangxi	22716.5	1877.3	10081.2	10758	0.91736
170	2018	Shandong	66648.9	4950.5	27523.7	34174.7	0.925723
171	2018	Henan	49935.9	4311.1	22038.6	23586.2	0.913667
172	2018	Hubei	42022	3548.2	17573.9	20899.9	0.915563
173	2018	Hunan	36329.7	3084.2	13904.1	19341.4	0.915105
174	2018	Guangdong	99945.2	3836.4	41398.5	54710.4	0.961616
175	2018	Guangxi	19627.8	3021.1	6692.9	9913.9	0.846086
176	2018	Hainan	4910.7	986	1053.1	2871.6	0.799214
177	2018	Chongqing	21588.8	1378.7	8842.2	11367.9	0.936138
178	2018	Sichuan	42902.1	4427.4	16056.9	22417.7	0.8968
179	2018	Guizhou	15353.2	2156	5506.2	7691	0.859573
180	2018	Yunnan	20880.6	2498.7	7267.5	11114.5	0.880339
181	2018	Xizang	1548.4	128.3	582.7	837.3	0.917076
182	2018	Shannxi	23941.9	1830.2	11215.3	10896.4	0.923557
183	2018	Gansu	8104.1	926.1	2761.6	4416.4	0.885725
184	2018	Qinghai	2748	268.1	1093.7	1386.2	0.902438
185	2018	Ningxia	3510.2	279.4	1488.1	1742.7	0.920403
186	2018	Xinjiang	12809.4	1692.1	4657.2	6460.1	0.867902
187	2019	Beijing	35445.1	114.4	5667.4	29663.4	0.996775
188	2019	Tianjin	14055.5	185.4	4947.2	8922.9	0.986809
189	2019	Hebei	34978.6	3518.4	13393.7	18066.4	0.89941
190	2019	Shanxi	16961.6	825.3	7466.3	8670	0.951343
191	2019	Neimenggu	17212.5	1863.3	6763.1	8586.1	0.891747
192	2019	Liaoning	24855.3	2178	9475.9	13201.4	0.912373
193	2019	Jilin	11726.8	1287.3	4134.8	6304.7	0.890226
194	2019	Heilongjiang	13544.4	3183.2	3640.1	6721.1	0.76498
195	2019	Shanghai	37987.6	107.1	10193.6	27686.9	0.997181
196	2019	Jiangsu	98656.8	4297.2	43507.5	50852.1	0.956443
197	2019	Zhejiang	62462	2086.7	26299.5	34075.8	0.966592
198	2019	Anhui	36845.5	2916	14970	18959.5	0.920859
199	2019	Fujian	42326.6	2595.5	20065.5	19665.6	0.938679
200	2019	Jiangxi	24667.3	2057.7	10820.3	11789.3	0.916582
201	2019	Shandong	70540.5	5117	28171.8	37251.7	0.92746
202	2019	Henan	53717.8	4635.7	23035.6	26046.5	0.913703
203	2019	Hubei	45429	3809.4	18723	22896.5	0.916144
204	2019	Hunan	39894.1	3647.2	15401.7	20845.2	0.908578
205	2019	Guangdong	107987	4350.6	43368.2	60268.1	0.959712
206	2019	Guangxi	21237.1	3389.7	7046.4	10801	0.840388
207	2019	Hainan	5330.8	1079	1083.8	3168.1	0.79761
208	2019	Chongqing	23605.8	1551.6	9392	12662.2	0.93427
209	2019	Sichuan	46363.8	4807.5	17187.9	24368.3	0.896307
210	2019	Guizhou	16769.3	2280.6	5971.5	8517.3	0.864007
211	2019	Yunnan	23223.8	3037.7	8060.4	12125.7	0.869199
212	2019	Xizang	1697.8	138.2	635.6	924	0.918601
213	2019	Shannxi	25793.2	1991.1	11779.5	12022.6	0.922805
214	2019	Gansu	8718.3	1059.3	2862.4	4796.6	0.878497
215	2019	Qinghai	2941.1	301.9	1153.9	1485.3	0.897351
216	2019	Ningxia	3748.5	280	1587.1	1881.4	0.925303
217	2019	Xinjiang	13597.1	1781.8	4784.4	7030.9	0.868957
218	2020	Beijing	35943.3	108.3	5739.1	30095.9	0.996987
219	2020	Tianjin	14008	210.3	4911.8	8885.9	0.984987
220	2020	Hebei	36013.8	3880.4	13765.1	18368.4	0.892255
221	2020	Shanxi	17835.6	1166.6	7703.2	8965.8	0.934591
222	2020	Neimenggu	17258	2028.8	6908.2	8321.1	0.882449
223	2020	Liaoning	25011.4	2284.8	9357.5	13369.1	0.90865
224	2020	Jilin	12256	1553	4319.9	6383.1	0.873287
225	2020	Heilongjiang	13633.4	3445.1	3449.9	6738.5	0.747312
226	2020	Shanghai	38963.3	107.7	10258.6	28597.1	0.997238
227	2020	Jiangsu	102808	4537.6	44631.3	53638.9	0.955864
228	2020	Zhejiang	64689.1	2166.3	26361.5	36161.3	0.966512
229	2020	Anhui	38061.5	3185	15216.5	19660.1	0.916322
230	2020	Fujian	43608.6	2730.8	20168.4	20709.3	0.937377
231	2020	Jiangxi	25782	2243.8	11107.9	12430.2	0.912966
232	2020	Shandong	72798.2	5364.4	28456.7	38977.2	0.926313
233	2020	Henan	54259.4	5354	22220.9	26684.5	0.901326
234	2020	Hubei	43004.5	4133.2	15933.8	22937.6	0.903891
235	2020	Hunan	41542.6	4240.7	15949.2	21352.7	0.897919
236	2020	Guangdong	111152	4732.7	43868.1	62550.8	0.957421
237	2020	Guangxi	22120.9	3645.9	7046.8	11428.1	0.835178
238	2020	Hainan	5566.2	1136	1072.2	3358	0.795911
239	2020	Chongqing	25041.4	1803.5	9969.6	13268.3	0.927979
240	2020	Sichuan	48501.6	5556.9	17505.6	25439.2	0.885431
241	2020	Guizhou	17860.4	2539.9	6263	9057.5	0.857792
242	2020	Yunnan	24555.7	3611.8	8387.5	12556.5	0.852918
243	2020	Xizang	1902.7	150.3	714.9	1037.5	0.921007
244	2020	Shannxi	26014.1	2267.7	11222	12524.4	0.912828
245	2020	Gansu	8979.7	1188.1	2824.8	4966.7	0.867679
246	2020	Qinghai	3009.8	338	1143.2	1528.6	0.8877
247	2020	Ningxia	3956.3	338.1	1629.3	1989	0.914567
248	2020	Xinjiang	13800.7	1981.3	4786.7	7032.8	0.856442
249	2021	Beijing	41045.6	111.4	7389	33545.2	0.997286
250	2021	Tianjin	15685.1	265.9	5672.7	9746.5	0.983048
251	2021	Hebei	40397.1	4030.4	16355.8	20010.9	0.90023
252	2021	Shanxi	22870.4	1286.9	11578.1	10005.4	0.943731
253	2021	Neimenggu	21166	2353.9	9880.6	8931.5	0.888789
254	2021	Liaoning	27569.5	2461.9	10883.3	14224.2	0.910698
255	2021	Jilin	13163.8	1553.8	4768.3	6841.7	0.881964
256	2021	Heilongjiang	14858.2	3463.4	4086.5	7308.3	0.766903
257	2021	Shanghai	43653.2	96.1	11366.7	32190.4	0.997799
258	2021	Jiangsu	117392	4721	52678.7	59992.7	0.959784
259	2021	Zhejiang	74040.8	2211.7	31174	40655.1	0.970129
260	2021	Anhui	42565.2	3363.9	17240.1	21961.1	0.920968
261	2021	Fujian	49566.1	2899.9	23319.8	23346.3	0.941492
262	2021	Jiangxi	29827.8	2334.1	13230.7	14263	0.921747
263	2021	Shandong	82875.2	6029	32834.5	44011.7	0.927252
264	2021	Henan	58071.4	5626.9	23566.4	28878.2	0.903105
265	2021	Hubei	50091.2	4635.2	19332.1	26123.9	0.907465
266	2021	Hunan	45713.5	4323	17852.5	23537.9	0.905431
267	2021	Guangdong	124720	4984.7	50555.8	69179	0.960033
268	2021	Guangxi	25209.1	4051.3	8513.9	12643.9	0.839292
269	2021	Hainan	6504.1	1254.4	1240.8	4008.8	0.807122
270	2021	Chongqing	28077.3	1921.9	11217.3	14938.1	0.93155
271	2021	Sichuan	54088	5662	19949.7	28476.2	0.895317
272	2021	Guizhou	19458.6	2730.9	6850.5	9877.2	0.859656
273	2021	Yunnan	27161.6	3831.3	9537.2	13793.1	0.858944
274	2021	Xizang	2080.2	164.1	757.3	1158.8	0.921113
275	2021	Shannxi	30121.7	2409.9	14019	13692.9	0.919998
276	2021	Gansu	10225.5	1364.8	3451.2	5409.5	0.86653
277	2021	Qinghai	3385.1	353.6	1364.7	1666.7	0.895513
278	2021	Ningxia	4588.2	364.6	2099.2	2124.4	0.920535
279	2021	Xinjiang	16311.6	2359.1	6295.9	7656.6	0.855373
280	2022	Beijing	41540.9	111.5	6635.6	34793.7	0.997313
281	2022	Tianjin	16132.2	273.2	5982.3	9876.7	0.983065
282	2022	Hebei	41988	4408.6	16129.6	21449.8	0.895003
283	2022	Shanxi	25583.9	1335.3	13848.5	10400	0.947803
284	2022	Neimenggu	23388.9	2655.1	11352.5	9381.3	0.88648
285	2022	Liaoning	28826.1	2598	11363.6	14864.5	0.909873
286	2022	Jilin	12818.1	1689.1	4370.2	6758.7	0.868218
287	2022	Heilongjiang	15831.5	3635.3	4576.7	7619.4	0.770369
288	2022	Shanghai	44809.1	100	11407.2	33302	0.997771
289	2022	Jiangsu	122089	4964.2	54886.1	62239	0.95934
290	2022	Zhejiang	78060.6	2185.2	32973.8	42901.6	0.972006
291	2022	Anhui	44607.7	3516.5	17946.8	23144.4	0.921168
292	2022	Fujian	51765.1	3077.6	23125.3	25562.2	0.940547
293	2022	Jiangxi	31213.8	2466.5	13483	15264.4	0.920984
294	2022	Shandong	87576.9	6296.5	34562.3	46718.1	0.928103
295	2022	Henan	58220.1	5731.3	22140.6	30348.2	0.901558
296	2022	Hubei	52741.7	4982.1	19793.7	27965.8	0.905536
297	2022	Hunan	47558.6	4601.4	17899.8	25057.4	0.903248
298	2022	Guangdong	129514	5350.1	52620.7	71542.7	0.95869
299	2022	Guangxi	26186.1	4270.4	8819.3	13096.3	0.836917
300	2022	Hainan	6889.6	1417.9	1308.7	4163.1	0.794212
301	2022	Chongqing	28576.1	2012.6	11047.4	15516.1	0.929571
302	2022	Sichuan	56610.2	5965.5	20591.4	30053.3	0.894621
303	2022	Guizhou	20010.4	2862.3	7052.7	10095.4	0.856959
304	2022	Yunnan	28556.1	4001.9	10120.3	14433.9	0.859858
305	2022	Xizang	2150.2	186.2	787.1	1176.8	0.913357
306	2022	Shannxi	32838.2	2575	15937.2	14326	0.921585
307	2022	Gansu	11121.4	1499.7	3928.3	5693.4	0.865152
308	2022	Qinghai	3623.3	379.2	1591	1653	0.895316
309	2022	Ningxia	5104.6	407.5	2439.1	2258	0.92017
310	2022	Xinjiang	18042.7	2653.9	7412.3	7976.4	0.852904
311	2023	Beijing	43760.7	105.5	6525.6	37129.6	0.997589
312	2023	Tianjin	16737.3	268.5	5982.6	10486.2	0.983958
313	2023	Hebei	43944.1	4466.2	16435.3	23042.6	0.898366
314	2023	Shanxi	25698.2	1388.9	13329.7	10979.6	0.945953
315	2023	Neimenggu	24627	2737.3	11703.6	10186.1	0.88885
316	2023	Liaoning	30209.4	2651	11734.5	15823.9	0.912246
317	2023	Jilin	13531.2	1644.8	4585	7301.4	0.878444
318	2023	Heilongjiang	15883.9	3518.3	4291.3	8074.3	0.778499
319	2023	Shanghai	47218.7	96.1	11613	35509.6	0.997965
320	2023	Jiangsu	128222	5075.8	56909.7	66236.7	0.960414
321	2023	Zhejiang	82553.2	2332	33952.7	46268.6	0.971753
322	2023	Anhui	47050.6	3496.6	18871.8	24682.2	0.925684
323	2023	Fujian	54355.1	3217.7	23966.4	27171	0.940802
324	2023	Jiangxi	32200.1	2450.4	13706.5	16043.2	0.923901
325	2023	Shandong	92068.7	6506.2	35987.9	49574.6	0.929333
326	2023	Henan	59132.4	5360.1	22175.3	31597	0.909354
327	2023	Hubei	55803.6	5073.4	20215.5	30514.7	0.909085
328	2023	Hunan	50012.9	4621.3	18822.8	26568.8	0.907598
329	2023	Guangdong	135673	5540.7	54437.3	75695.2	0.959161
330	2023	Guangxi	27202.4	4468.2	8924.1	13810.1	0.835742
331	2023	Hainan	7551.2	1507.4	1448.5	4595.3	0.800376
332	2023	Chongqing	30145.8	2074.7	11699.1	16372	0.931178
333	2023	Sichuan	60132.9	6056.6	21306.7	32769.5	0.899278
334	2023	Guizhou	20913.3	2894.3	7311.4	10707.5	0.8616
335	2023	Yunnan	30021.1	4206.6	10256.3	15558.2	0.859879
336	2023	Xizang	2392.7	215	883	1294.7	0.910143
337	2023	Shannxi	33786.1	2649.8	16068.9	15067.4	0.921571
338	2023	Gansu	11863.8	1641.3	4080.8	6141.8	0.861663
339	2023	Qinghai	3799.1	387	1612.8	1799.2	0.898107
340	2023	Ningxia	5315	428.1	2487.2	2399.6	0.919436
341	2023	Xinjiang	19125.9	2742.2	7710.3	8673.4	0.856624

## Sheet: Urban per capita income
ID	Year	Province	Urban per capita disposable income (yuan)
1	2013	Beijing	44564
2	2013	Tianjin	28980
3	2013	Hebei	22227
4	2013	Shanxi	22258
5	2013	Neimenggu	26004
6	2013	Liaoning	26697
7	2013	Jilin	21331
8	2013	Heilongjiang	20848
9	2013	Shanghai	44878
10	2013	Jiangsu	31585
11	2013	Zhejiang	37080
12	2013	Anhui	22789
13	2013	Fujian	28174
14	2013	Jiangxi	22120
15	2013	Shandong	26882
16	2013	Henan	21741
17	2013	Hubei	22668
18	2013	Hunan	24352
19	2013	Guangdong	29537
20	2013	Guangxi	22689
21	2013	Hainan	22411
22	2013	Chongqing	23058
23	2013	Sichuan	22228
24	2013	Guizhou	20565
25	2013	Yunnan	22460
26	2013	Xizang	20394
27	2013	Shannxi	22346
28	2013	Gansu	19873
29	2013	Qinghai	20352
30	2013	Ningxia	21476
31	2013	Xinjiang	21091
32	2014	Beijing	48532
33	2014	Tianjin	31506
34	2014	Hebei	24141
35	2014	Shanxi	24069
36	2014	Neimenggu	28350
37	2014	Liaoning	29082
38	2014	Jilin	23218
39	2014	Heilongjiang	22609
40	2014	Shanghai	48841
41	2014	Jiangsu	34346
42	2014	Zhejiang	40393
43	2014	Anhui	24839
44	2014	Fujian	30722
45	2014	Jiangxi	24309
46	2014	Shandong	29222
47	2014	Henan	23672
48	2014	Hubei	24852
49	2014	Hunan	26570
50	2014	Guangdong	32148
51	2014	Guangxi	24669
52	2014	Hainan	24487
53	2014	Chongqing	25147
54	2014	Sichuan	24234
55	2014	Guizhou	22548
56	2014	Yunnan	24299
57	2014	Xizang	22016
58	2014	Shannxi	24366
59	2014	Gansu	21804
60	2014	Qinghai	22307
61	2014	Ningxia	23285
62	2014	Xinjiang	23214
63	2015	Beijing	52859
64	2015	Tianjin	34101
65	2015	Hebei	26152
66	2015	Shanxi	25828
67	2015	Neimenggu	30594
68	2015	Liaoning	31126
69	2015	Jilin	24901
70	2015	Heilongjiang	24203
71	2015	Shanghai	52962
72	2015	Jiangsu	37173
73	2015	Zhejiang	43714
74	2015	Anhui	26936
75	2015	Fujian	33275
76	2015	Jiangxi	26500
77	2015	Shandong	31545
78	2015	Henan	25576
79	2015	Hubei	27051
80	2015	Hunan	28838
81	2015	Guangdong	34757
82	2015	Guangxi	26416
83	2015	Hainan	26356
84	2015	Chongqing	27239
85	2015	Sichuan	26205
86	2015	Guizhou	24580
87	2015	Yunnan	26373
88	2015	Xizang	25457
89	2015	Shannxi	26420
90	2015	Gansu	23767
91	2015	Qinghai	24542
92	2015	Ningxia	25186
93	2015	Xinjiang	26275
94	2016	Beijing	57275
95	2016	Tianjin	37110
96	2016	Hebei	28249
97	2016	Shanxi	27352
98	2016	Neimenggu	32975
99	2016	Liaoning	32876
100	2016	Jilin	26530
101	2016	Heilongjiang	25736
102	2016	Shanghai	57692
103	2016	Jiangsu	40152
104	2016	Zhejiang	47237
105	2016	Anhui	29156
106	2016	Fujian	36014
107	2016	Jiangxi	28673
108	2016	Shandong	34012
109	2016	Henan	27233
110	2016	Hubei	29386
111	2016	Hunan	31284
112	2016	Guangdong	37684
113	2016	Guangxi	28324
114	2016	Hainan	28453
115	2016	Chongqing	29610
116	2016	Sichuan	28335
117	2016	Guizhou	26743
118	2016	Yunnan	28611
119	2016	Xizang	27802
120	2016	Shannxi	28440
121	2016	Gansu	25693
122	2016	Qinghai	26757
123	2016	Ningxia	27153
124	2016	Xinjiang	28463
125	2017	Beijing	62406
126	2017	Tianjin	40278
127	2017	Hebei	30548
128	2017	Shanxi	29132
129	2017	Neimenggu	35670
130	2017	Liaoning	34993
131	2017	Jilin	28319
132	2017	Heilongjiang	27446
133	2017	Shanghai	62596
134	2017	Jiangsu	43622
135	2017	Zhejiang	51261
136	2017	Anhui	31640
137	2017	Fujian	39001
138	2017	Jiangxi	31198
139	2017	Shandong	36789
140	2017	Henan	29558
141	2017	Hubei	31889
142	2017	Hunan	33948
143	2017	Guangdong	40975
144	2017	Guangxi	30502
145	2017	Hainan	30817
146	2017	Chongqing	32193
147	2017	Sichuan	30727
148	2017	Guizhou	29080
149	2017	Yunnan	30996
150	2017	Xizang	30671
151	2017	Shannxi	30810
152	2017	Gansu	27763
153	2017	Qinghai	29169
154	2017	Ningxia	29472
155	2017	Xinjiang	30775
156	2018	Beijing	67990
157	2018	Tianjin	42976
158	2018	Hebei	32977
159	2018	Shanxi	31035
160	2018	Neimenggu	38305
161	2018	Liaoning	37342
162	2018	Jilin	30172
163	2018	Heilongjiang	29191
164	2018	Shanghai	68034
165	2018	Jiangsu	47200
166	2018	Zhejiang	55574
167	2018	Anhui	34393
168	2018	Fujian	42121
169	2018	Jiangxi	33819
170	2018	Shandong	39549
171	2018	Henan	31874
172	2018	Hubei	34455
173	2018	Hunan	36698
174	2018	Guangdong	44341
175	2018	Guangxi	32436
176	2018	Hainan	33349
177	2018	Chongqing	34889
178	2018	Sichuan	33216
179	2018	Guizhou	31592
180	2018	Yunnan	33488
181	2018	Xizang	33797
182	2018	Shannxi	33319
183	2018	Gansu	29957
184	2018	Qinghai	31515
185	2018	Ningxia	31895
186	2018	Xinjiang	32764
187	2019	Beijing	73849
188	2019	Tianjin	46119
189	2019	Hebei	35738
190	2019	Shanxi	33262
191	2019	Neimenggu	40782
192	2019	Liaoning	39777
193	2019	Jilin	32299
194	2019	Heilongjiang	30945
195	2019	Shanghai	73615
196	2019	Jiangsu	51056
197	2019	Zhejiang	60182
198	2019	Anhui	37540
199	2019	Fujian	45620
200	2019	Jiangxi	36546
201	2019	Shandong	42329
202	2019	Henan	34201
203	2019	Hubei	37601
204	2019	Hunan	39842
205	2019	Guangdong	48118
206	2019	Guangxi	34745
207	2019	Hainan	36017
208	2019	Chongqing	37939
209	2019	Sichuan	36154
210	2019	Guizhou	34404
211	2019	Yunnan	36238
212	2019	Xizang	37410
213	2019	Shannxi	36098
214	2019	Gansu	32323
215	2019	Qinghai	33830
216	2019	Ningxia	34328
217	2019	Xinjiang	34664
218	2020	Beijing	75602
219	2020	Tianjin	47659
220	2020	Hebei	37286
221	2020	Shanxi	34793
222	2020	Neimenggu	41353
223	2020	Liaoning	40376
224	2020	Jilin	33396
225	2020	Heilongjiang	31115
226	2020	Shanghai	76437
227	2020	Jiangsu	53102
228	2020	Zhejiang	62699
229	2020	Anhui	39442
230	2020	Fujian	47160
231	2020	Jiangxi	38556
232	2020	Shandong	43726
233	2020	Henan	34750
234	2020	Hubei	36706
235	2020	Hunan	41698
236	2020	Guangdong	50257
237	2020	Guangxi	35859
238	2020	Hainan	37097
239	2020	Chongqing	40006
240	2020	Sichuan	38253
241	2020	Guizhou	36096
242	2020	Yunnan	37500
243	2020	Xizang	41156
244	2020	Shannxi	37868
245	2020	Gansu	33822
246	2020	Qinghai	35506
247	2020	Ningxia	35720
248	2020	Xinjiang	34838
249	2021	Beijing	81518
250	2021	Tianjin	51486
251	2021	Hebei	39791
252	2021	Shanxi	37433
253	2021	Neimenggu	44377
254	2021	Liaoning	43051
255	2021	Jilin	35646
256	2021	Heilongjiang	33646
257	2021	Shanghai	82429
258	2021	Jiangsu	57743
259	2021	Zhejiang	68487
260	2021	Anhui	43009
261	2021	Fujian	51140
262	2021	Jiangxi	41684
263	2021	Shandong	47066
264	2021	Henan	37095
265	2021	Hubei	40278
266	2021	Hunan	44866
267	2021	Guangdong	54854
268	2021	Guangxi	38530
269	2021	Hainan	40213
270	2021	Chongqing	43502
271	2021	Sichuan	41444
272	2021	Guizhou	39211
273	2021	Yunnan	40905
274	2021	Xizang	46503
275	2021	Shannxi	40713
276	2021	Gansu	36187
277	2021	Qinghai	37745
278	2021	Ningxia	38291
279	2021	Xinjiang	37642
280	2022	Beijing	84023
281	2022	Tianjin	53003
282	2022	Hebei	41278
283	2022	Shanxi	39532
284	2022	Neimenggu	46295
285	2022	Liaoning	44003
286	2022	Jilin	35471
287	2022	Heilongjiang	35042
288	2022	Shanghai	84034
289	2022	Jiangsu	60178
290	2022	Zhejiang	71268
291	2022	Anhui	45133
292	2022	Fujian	53817
293	2022	Jiangxi	43697
294	2022	Shandong	49050
295	2022	Henan	38484
296	2022	Hubei	42626
297	2022	Hunan	47301
298	2022	Guangdong	56905
299	2022	Guangxi	39703
300	2022	Hainan	40118
301	2022	Chongqing	45509
302	2022	Sichuan	43233
303	2022	Guizhou	41086
304	2022	Yunnan	42168
305	2022	Xizang	48753
306	2022	Shannxi	42431
307	2022	Gansu	37572
308	2022	Qinghai	38736
309	2022	Ningxia	40194
310	2022	Xinjiang	38410
311	2023	Beijing	88650
312	2023	Tianjin	55355
313	2023	Hebei	43631
314	2023	Shanxi	41327
315	2023	Neimenggu	48676
316	2023	Liaoning	45896
317	2023	Jilin	37503
318	2023	Heilongjiang	36492
319	2023	Shanghai	89477
320	2023	Jiangsu	63211
321	2023	Zhejiang	74997
322	2023	Anhui	47446
323	2023	Fujian	56153
324	2023	Jiangxi	45554
325	2023	Shandong	51571
326	2023	Henan	40234
327	2023	Hubei	44990
328	2023	Hunan	49243
329	2023	Guangdong	59307
330	2023	Guangxi	41287
331	2023	Hainan	42661
332	2023	Chongqing	47435
333	2023	Sichuan	45227
334	2023	Guizhou	42772
335	2023	Yunnan	43563
336	2023	Xizang	51900
337	2023	Shannxi	44713
338	2023	Gansu	39833
339	2023	Qinghai	40408
340	2023	Ningxia	42395
341	2023	Xinjiang	40578

## Sheet: Urbanization rate
ID	Year	Province	End-of-year resident population (in millions)	Urban population (in millions)	Urbanization rate
1	2013	Beijing	2125	1836	0.864
2	2013	Tianjin	1410	1160	0.822695
3	2013	Hebei	7288	3500	0.480241
4	2013	Shanxi	3535	1869	0.528713
5	2013	Neimenggu	2455	1469	0.598371
6	2013	Liaoning	4365	2901	0.664605
7	2013	Jilin	2668	1487	0.557346
8	2013	Heilongjiang	3666	2128	0.580469
9	2013	Shanghai	2448	2193	0.895833
10	2013	Jiangsu	8192	5275	0.643921
11	2013	Zhejiang	5784	3698	0.63935
12	2013	Anhui	5988	2866	0.478624
13	2013	Fujian	3885	2362	0.607979
14	2013	Jiangxi	4476	2195	0.490393
15	2013	Shandong	9746	5210	0.534578
16	2013	Henan	9573	4174	0.436018
17	2013	Hubei	5798	3160	0.545016
18	2013	Hunan	6600	3144	0.476364
19	2013	Guangdong	11270	7674	0.680923
20	2013	Guangxi	4731	2134	0.451067
21	2013	Hainan	920	481	0.522826
22	2013	Chongqing	3011	1755	0.582863
23	2013	Sichuan	8109	3646	0.449624
24	2013	Guizhou	3632	1376	0.378855
25	2013	Yunnan	4641	1856	0.399914
26	2013	Xizang	317	76	0.239748
27	2013	Shannxi	3804	1962	0.515773
28	2013	Gansu	2537	1027	0.404809
29	2013	Qinghai	571	281	0.492119
30	2013	Ningxia	666	352	0.528529
31	2013	Xinjiang	2285	1027	0.449453
32	2014	Beijing	2171	1878	0.865039
33	2014	Tianjin	1429	1180	0.825752
34	2014	Hebei	7323	3615	0.49365
35	2014	Shanxi	3528	1916	0.543084
36	2014	Neimenggu	2449	1493	0.609637
37	2014	Liaoning	4358	2922	0.670491
38	2014	Jilin	2642	1501	0.56813
39	2014	Heilongjiang	3608	2137	0.592295
40	2014	Shanghai	2467	2203	0.892987
41	2014	Jiangsu	8281	5441	0.657046
42	2014	Zhejiang	5890	3826	0.649576
43	2014	Anhui	5997	2957	0.49308
44	2014	Fujian	3945	2446	0.620025
45	2014	Jiangxi	4480	2265	0.50558
46	2014	Shandong	9808	5372	0.547716
47	2014	Henan	9645	4345	0.450492
48	2014	Hubei	5816	3241	0.557256
49	2014	Hunan	6611	3238	0.48979
50	2014	Guangdong	11489	7884	0.686222
51	2014	Guangxi	4770	2220	0.465409
52	2014	Hainan	936	499	0.53312
53	2014	Chongqing	3043	1818	0.597437
54	2014	Sichuan	8139	3785	0.465045
55	2014	Guizhou	3677	1480	0.402502
56	2014	Yunnan	4653	1918	0.412207
57	2014	Xizang	325	85	0.261538
58	2014	Shannxi	3827	2029	0.53018
59	2014	Gansu	2531	1070	0.422758
60	2014	Qinghai	576	293	0.508681
61	2014	Ningxia	678	372	0.548673
62	2014	Xinjiang	2325	1088	0.467957
63	2015	Beijing	2188	1897	0.867002
64	2015	Tianjin	1439	1193	0.829048
65	2015	Hebei	7345	3795	0.516678
66	2015	Shanxi	3519	1966	0.558681
67	2015	Neimenggu	2440	1515	0.620902
68	2015	Liaoning	4338	2952	0.680498
69	2015	Jilin	2613	1506	0.576349
70	2015	Heilongjiang	3529	2134	0.604704
71	2015	Shanghai	2458	2176	0.885273
72	2015	Jiangsu	8315	5612	0.674925
73	2015	Zhejiang	5985	3969	0.663158
74	2015	Anhui	6011	3064	0.509732
75	2015	Fujian	3984	2519	0.632279
76	2015	Jiangxi	4485	2346	0.523077
77	2015	Shandong	9866	5621	0.569734
78	2015	Henan	9701	4561	0.470158
79	2015	Hubei	5850	3345	0.571795
80	2015	Hunan	6615	3360	0.507937
81	2015	Guangdong	11678	8117	0.695068
82	2015	Guangxi	4811	2309	0.479942
83	2015	Hainan	945	519	0.549206
84	2015	Chongqing	3070	1887	0.614658
85	2015	Sichuan	8196	3956	0.482674
86	2015	Guizhou	3708	1593	0.429612
87	2015	Yunnan	4663	2002	0.429337
88	2015	Xizang	330	95	0.287879
89	2015	Shannxi	3846	2105	0.547322
90	2015	Gansu	2523	1116	0.442331
91	2015	Qinghai	577	298	0.516464
92	2015	Ningxia	684	390	0.570175
93	2015	Xinjiang	2385	1163	0.487631
94	2016	Beijing	2195	1904	0.867426
95	2016	Tianjin	1443	1202	0.832987
96	2016	Hebei	7375	3973	0.538712
97	2016	Shanxi	3514	2012	0.572567
98	2016	Neimenggu	2436	1544	0.633826
99	2016	Liaoning	4327	2980	0.688699
100	2016	Jilin	2567	1508	0.587456
101	2016	Heilongjiang	3463	2116	0.611031
102	2016	Shanghai	2467	2196	0.89015
103	2016	Jiangsu	8381	5777	0.689297
104	2016	Zhejiang	6072	4112	0.677207
105	2016	Anhui	6033	3175	0.526272
106	2016	Fujian	4016	2586	0.643924
107	2016	Jiangxi	4496	2427	0.539813
108	2016	Shandong	9973	5897	0.591297
109	2016	Henan	9778	4770	0.48783
110	2016	Hubei	5885	3447	0.585726
111	2016	Hunan	6625	3491	0.526943
112	2016	Guangdong	11908	8353	0.701461
113	2016	Guangxi	4857	2392	0.492485
114	2016	Hainan	957	543	0.567398
115	2016	Chongqing	3110	1970	0.633441
116	2016	Sichuan	8251	4126	0.500061
117	2016	Guizhou	3758	1712	0.455561
118	2016	Yunnan	4677	2088	0.44644
119	2016	Xizang	340	107	0.314706
120	2016	Shannxi	3874	2185	0.564017
121	2016	Gansu	2520	1161	0.460714
122	2016	Qinghai	582	312	0.536082
123	2016	Ningxia	695	408	0.58705
124	2016	Xinjiang	2428	1224	0.504119
125	2017	Beijing	2194	1907	0.869189
126	2017	Tianjin	1410	1178	0.835461
127	2017	Hebei	7409	4130	0.55743
128	2017	Shanxi	3510	2057	0.58604
129	2017	Neimenggu	2433	1572	0.646116
130	2017	Liaoning	4312	2996	0.694805
131	2017	Jilin	2526	1508	0.596991
132	2017	Heilongjiang	3399	2104	0.619006
133	2017	Shanghai	2466	2197	0.890916
134	2017	Jiangsu	8423	5911	0.701769
135	2017	Zhejiang	6170	4252	0.689141
136	2017	Anhui	6057	3288	0.542843
137	2017	Fujian	4065	2674	0.657811
138	2017	Jiangxi	4511	2513	0.557083
139	2017	Shandong	10033	6099	0.607894
140	2017	Henan	9829	4970	0.505647
141	2017	Hubei	5904	3535	0.598747
142	2017	Hunan	6633	3623	0.546208
143	2017	Guangdong	12141	8589	0.707438
144	2017	Guangxi	4907	2482	0.505808
145	2017	Hainan	972	564	0.580247
146	2017	Chongqing	3144	2044	0.650127
147	2017	Sichuan	8289	4292	0.517795
148	2017	Guizhou	3803	1816	0.477518
149	2017	Yunnan	4693	2172	0.462817
150	2017	Xizang	349	116	0.332378
151	2017	Shannxi	3904	2267	0.580686
152	2017	Gansu	2522	1214	0.481364
153	2017	Qinghai	586	325	0.554608
154	2017	Ningxia	705	430	0.609929
155	2017	Xinjiang	2480	1287	0.518952
156	2018	Beijing	2192	1909	0.870894
157	2018	Tianjin	1383	1161	0.839479
158	2018	Hebei	7426	4257	0.573256
159	2018	Shanxi	3502	2096	0.598515
160	2018	Neimenggu	2422	1587	0.655244
161	2018	Liaoning	4291	3015	0.702633
162	2018	Jilin	2484	1512	0.608696
163	2018	Heilongjiang	3327	2111	0.634506
164	2018	Shanghai	2475	2206	0.891313
165	2018	Jiangsu	8446	6013	0.711935
166	2018	Zhejiang	6273	4392	0.700143
167	2018	Anhui	6076	3381	0.556452
168	2018	Fujian	4104	2749	0.669834
169	2018	Jiangxi	4513	2588	0.573454
170	2018	Shandong	10077	6193	0.614568
171	2018	Henan	9864	5153	0.522405
172	2018	Hubei	5917	3609	0.609937
173	2018	Hunan	6635	3722	0.560965
174	2018	Guangdong	12348	8867	0.718092
175	2018	Guangxi	4947	2564	0.518294
176	2018	Hainan	982	581	0.59165
177	2018	Chongqing	3163	2107	0.66614
178	2018	Sichuan	8321	4452	0.535032
179	2018	Guizhou	3822	1893	0.49529
180	2018	Yunnan	4703	2231	0.474378
181	2018	Xizang	354	120	0.338983
182	2018	Shannxi	3931	2345	0.59654
183	2018	Gansu	2515	1250	0.497018
184	2018	Qinghai	587	336	0.572402
185	2018	Ningxia	710	441	0.621127
186	2018	Xinjiang	2520	1361	0.540079
187	2019	Beijing	2190	1913	0.873516
188	2019	Tianjin	1385	1168	0.843321
189	2019	Hebei	7447	4377	0.587753
190	2019	Shanxi	3497	2143	0.612811
191	2019	Neimenggu	2415	1605	0.664596
192	2019	Liaoning	4277	3046	0.712181
193	2019	Jilin	2448	1509	0.616422
194	2019	Heilongjiang	3255	2103	0.646083
195	2019	Shanghai	2481	2214	0.892382
196	2019	Jiangsu	8469	6137	0.724643
197	2019	Zhejiang	6375	4563	0.715765
198	2019	Anhui	6092	3474	0.570256
199	2019	Fujian	4137	2808	0.678753
200	2019	Jiangxi	4516	2668	0.590788
201	2019	Shandong	10106	6252	0.618642
202	2019	Henan	9901	5348	0.540147
203	2019	Hubei	5927	3665	0.618357
204	2019	Hunan	6640	3815	0.574548
205	2019	Guangdong	12489	9073	0.726479
206	2019	Guangxi	4982	2639	0.529707
207	2019	Hainan	995	591	0.59397
208	2019	Chongqing	3188	2175	0.682246
209	2019	Sichuan	8351	4623	0.553586
210	2019	Guizhou	3848	1981	0.514813
211	2019	Yunnan	4714	2294	0.486636
212	2019	Xizang	361	125	0.34626
213	2019	Shannxi	3944	2417	0.61283
214	2019	Gansu	2509	1272	0.506975
215	2019	Qinghai	590	347	0.588136
216	2019	Ningxia	717	456	0.635983
217	2019	Xinjiang	2559	1421	0.555295
218	2020	Beijing	2189	1916	0.875286
219	2020	Tianjin	1387	1175	0.847152
220	2020	Hebei	7464	4484	0.60075
221	2020	Shanxi	3490	2182	0.625215
222	2020	Neimenggu	2403	1622	0.67499
223	2020	Liaoning	4255	3070	0.721504
224	2020	Jilin	2399	1503	0.626511
225	2020	Heilongjiang	3171	2080	0.655944
226	2020	Shanghai	2488	2222	0.893087
227	2020	Jiangsu	8477	6226	0.734458
228	2020	Zhejiang	6468	4668	0.721707
229	2020	Anhui	6105	3561	0.583292
230	2020	Fujian	4161	2861	0.687575
231	2020	Jiangxi	4519	2731	0.604337
232	2020	Shandong	10165	6409	0.630497
233	2020	Henan	9941	5510	0.55427
234	2020	Hubei	5745	3613	0.628895
235	2020	Hunan	6645	3905	0.58766
236	2020	Guangdong	12624	9361	0.741524
237	2020	Guangxi	5019	2720	0.541941
238	2020	Hainan	1012	610	0.602767
239	2020	Chongqing	3209	2229	0.694609
240	2020	Sichuan	8371	4749	0.567316
241	2020	Guizhou	3858	2051	0.531623
242	2020	Yunnan	4722	2363	0.500424
243	2020	Xizang	366	131	0.357923
244	2020	Shannxi	3955	2478	0.626549
245	2020	Gansu	2501	1306	0.522191
246	2020	Qinghai	593	356	0.600337
247	2020	Ningxia	721	468	0.649098
248	2020	Xinjiang	2590	1464	0.565251
249	2021	Beijing	2189	1916	0.875286
250	2021	Tianjin	1373	1165	0.848507
251	2021	Hebei	7448	4554	0.611439
252	2021	Shanxi	3480	2207	0.634195
253	2021	Neimenggu	2400	1637	0.682083
254	2021	Liaoning	4229	3079	0.728068
255	2021	Jilin	2375	1505	0.633684
256	2021	Heilongjiang	3125	2053	0.65696
257	2021	Shanghai	2489	2223	0.89313
258	2021	Jiangsu	8505	6289	0.739447
259	2021	Zhejiang	6540	4752	0.726606
260	2021	Anhui	6113	3631	0.59398
261	2021	Fujian	4187	2918	0.696919
262	2021	Jiangxi	4517	2776	0.614567
263	2021	Shandong	10170	6503	0.63943
264	2021	Henan	9883	5579	0.564505
265	2021	Hubei	5830	3736	0.640823
266	2021	Hunan	6622	3954	0.597101
267	2021	Guangdong	12684	9466	0.746295
268	2021	Guangxi	5037	2774	0.550725
269	2021	Hainan	1020	622	0.609804
270	2021	Chongqing	3212	2259	0.7033
271	2021	Sichuan	8372	4841	0.578237
272	2021	Guizhou	3852	2093	0.543354
273	2021	Yunnan	4690	2394	0.510448
274	2021	Xizang	366	134	0.36612
275	2021	Shannxi	3954	2516	0.636318
276	2021	Gansu	2490	1328	0.533333
277	2021	Qinghai	594	362	0.609428
278	2021	Ningxia	725	479	0.66069
279	2021	Xinjiang	2589	1482	0.572422
280	2022	Beijing	2184	1913	0.875916
281	2022	Tianjin	1363	1160	0.851064
282	2022	Hebei	7420	4575	0.616577
283	2022	Shanxi	3481	2226	0.639471
284	2022	Neimenggu	2401	1647	0.685964
285	2022	Liaoning	4197	3064	0.730045
286	2022	Jilin	2348	1496	0.637138
287	2022	Heilongjiang	3099	2052	0.662149
288	2022	Shanghai	2475	2211	0.893333
289	2022	Jiangsu	8515	6337	0.744216
290	2022	Zhejiang	6577	4826	0.733769
291	2022	Anhui	6127	3686	0.601599
292	2022	Fujian	4188	2937	0.701289
293	2022	Jiangxi	4528	2811	0.620804
294	2022	Shandong	10163	6559	0.64538
295	2022	Henan	9872	5633	0.570604
296	2022	Hubei	5844	3779	0.646646
297	2022	Hunan	6604	3983	0.603119
298	2022	Guangdong	12657	9465	0.747808
299	2022	Guangxi	5047	2809	0.556568
300	2022	Hainan	1027	631	0.614411
301	2022	Chongqing	3213	2280	0.709617
302	2022	Sichuan	8374	4886	0.583473
303	2022	Guizhou	3856	2114	0.548237
304	2022	Yunnan	4693	2427	0.517153
305	2022	Xizang	364	136	0.373626
306	2022	Shannxi	3956	2532	0.64004
307	2022	Gansu	2492	1351	0.542135
308	2022	Qinghai	595	366	0.615126
309	2022	Ningxia	728	483	0.663462
310	2022	Xinjiang	2587	1498	0.579049
311	2023	Beijing	2186	1920	0.878317
312	2023	Tianjin	1364	1166	0.854839
313	2023	Hebei	7393	4641	0.627756
314	2023	Shanxi	3466	2252	0.64974
315	2023	Neimenggu	2396	1667	0.695743
316	2023	Liaoning	4182	3074	0.735055
317	2023	Jilin	2339	1514	0.647285
318	2023	Heilongjiang	3062	2055	0.67113
319	2023	Shanghai	2487	2225	0.894652
320	2023	Jiangsu	8526	6398	0.750411
321	2023	Zhejiang	6627	4919	0.742266
322	2023	Anhui	6121	3765	0.615096
323	2023	Fujian	4183	2972	0.710495
324	2023	Jiangxi	4515	2850	0.631229
325	2023	Shandong	10123	6634	0.655339
326	2023	Henan	9815	5701	0.580846
327	2023	Hubei	5838	3822	0.654676
328	2023	Hunan	6568	4017	0.611602
329	2023	Guangdong	12706	9583	0.754211
330	2023	Guangxi	5027	2854	0.567734
331	2023	Hainan	1043	651	0.624161
332	2023	Chongqing	3191	2287	0.716703
333	2023	Sichuan	8368	4978	0.594885
334	2023	Guizhou	3865	2162	0.559379
335	2023	Yunnan	4673	2473	0.52921
336	2023	Xizang	365	142	0.389041
337	2023	Shannxi	3952	2575	0.651569
338	2023	Gansu	2465	1368	0.55497
339	2023	Qinghai	594	373	0.627946
340	2023	Ningxia	729	491	0.673525
341	2023	Xinjiang	2598	1539	0.592379

## Sheet: Regional GDP 
ID	Year	Province	Regional GDP per capita (yuan/person)
1	2013	Beijing	100569
2	2013	Tianjin	71345
3	2013	Hebei	33346
4	2013	Shanxi	33848
5	2013	Neimenggu	46320
6	2013	Liaoning	43956
7	2013	Jilin	35139
8	2013	Heilongjiang	32068
9	2013	Shanghai	95746
10	2013	Jiangsu	72768
11	2013	Zhejiang	65105
12	2013	Anhui	34404
13	2013	Fujian	58255
14	2013	Jiangxi	31952
15	2013	Shandong	48673
16	2013	Henan	33114
17	2013	Hubei	43835
18	2013	Hunan	35702
19	2013	Guangdong	56029
20	2013	Guangxi	26416
21	2013	Hainan	34053
22	2013	Chongqing	43527
23	2013	Sichuan	32750
24	2013	Guizhou	22089
25	2013	Yunnan	27665
26	2013	Xizang	26209
27	2013	Shannxi	41906
28	2013	Gansu	23647
29	2013	Qinghai	30005
30	2013	Ningxia	35135
31	2013	Xinjiang	36988
32	2014	Beijing	106732
33	2014	Tianjin	74960
34	2014	Hebei	34507
35	2014	Shanxi	34248
36	2014	Neimenggu	49585
37	2014	Liaoning	45915
38	2014	Jilin	37539
39	2014	Heilongjiang	33464
40	2014	Shanghai	102827
41	2014	Jiangsu	78711
42	2014	Zhejiang	68569
43	2014	Anhui	37580
44	2014	Fujian	63709
45	2014	Jiangxi	34988
46	2014	Shandong	51933
47	2014	Henan	35982
48	2014	Hubei	48635
49	2014	Hunan	39181
50	2014	Guangdong	59909
51	2014	Guangxi	28603
52	2014	Hainan	37166
53	2014	Chongqing	48311
54	2014	Sichuan	35563
55	2014	Guizhou	25101
56	2014	Yunnan	30217
57	2014	Xizang	29275
58	2014	Shannxi	45610
59	2014	Gansu	25724
60	2014	Qinghai	32218
61	2014	Ningxia	36815
62	2014	Xinjiang	40193
63	2015	Beijing	113692
64	2015	Tianjin	75868
65	2015	Hebei	35994
66	2015	Shanxi	33593
67	2015	Neimenggu	52972
68	2015	Liaoning	46482
69	2015	Jilin	38128
70	2015	Heilongjiang	32759
71	2015	Shanghai	109186
72	2015	Jiangsu	85871
73	2015	Zhejiang	73276
74	2015	Anhui	39692
75	2015	Fujian	67649
76	2015	Jiangxi	37436
77	2015	Shandong	56205
78	2015	Henan	38338
79	2015	Hubei	52021
80	2015	Hunan	43155
81	2015	Guangdong	64516
82	2015	Guangxi	30890
83	2015	Hainan	39704
84	2015	Chongqing	52480
85	2015	Sichuan	37150
86	2015	Guizhou	28547
87	2015	Yunnan	32117
88	2015	Xizang	31847
89	2015	Shannxi	46654
90	2015	Gansu	25946
91	2015	Qinghai	34883
92	2015	Ningxia	37876
93	2015	Xinjiang	39520
94	2016	Beijing	123391
95	2016	Tianjin	79647
96	2016	Hebei	38688
97	2016	Shanxi	33972
98	2016	Neimenggu	56560
99	2016	Liaoning	47069
100	2016	Jilin	40259
101	2016	Heilongjiang	34025
102	2016	Shanghai	121369
103	2016	Jiangsu	92658
104	2016	Zhejiang	78384
105	2016	Anhui	43686
106	2016	Fujian	74024
107	2016	Jiangxi	40950
108	2016	Shandong	59239
109	2016	Henan	41326
110	2016	Hubei	56844
111	2016	Hunan	46606
112	2016	Guangdong	69671
113	2016	Guangxi	33340
114	2016	Hainan	43009
115	2016	Chongqing	58327
116	2016	Sichuan	40297
117	2016	Guizhou	31589
118	2016	Yunnan	35051
119	2016	Xizang	35015
120	2016	Shannxi	49341
121	2016	Gansu	27396
122	2016	Qinghai	38968
123	2016	Ningxia	40339
124	2016	Xinjiang	40020
125	2017	Beijing	136172
126	2017	Tianjin	87280
127	2017	Hebei	41451
128	2017	Shanxi	41242
129	2017	Neimenggu	61196
130	2017	Liaoning	50221
131	2017	Jilin	42890
132	2017	Heilongjiang	35887
133	2017	Shanghai	133489
134	2017	Jiangsu	102202
135	2017	Zhejiang	85612
136	2017	Anhui	49092
137	2017	Fujian	83758
138	2017	Jiangxi	44878
139	2017	Shandong	62993
140	2017	Henan	45723
141	2017	Hubei	63169
142	2017	Hunan	51030
143	2017	Guangdong	76218
144	2017	Guangxi	36441
145	2017	Hainan	46631
146	2017	Chongqing	64171
147	2017	Sichuan	45835
148	2017	Guizhou	35988
149	2017	Yunnan	39458
150	2017	Xizang	39158
151	2017	Shannxi	55216
152	2017	Gansu	29103
153	2017	Qinghai	42211
154	2017	Ningxia	45718
155	2017	Xinjiang	45476
156	2018	Beijing	150962
157	2018	Tianjin	95689
158	2018	Hebei	43808
159	2018	Shanxi	45517
160	2018	Neimenggu	66491
161	2018	Liaoning	54657
162	2018	Jilin	44925
163	2018	Heilongjiang	38199
164	2018	Shanghai	145767
165	2018	Jiangsu	110508
166	2018	Zhejiang	93230
167	2018	Anhui	56063
168	2018	Fujian	94719
169	2018	Jiangxi	50347
170	2018	Shandong	66284
171	2018	Henan	50714
172	2018	Hubei	71097
173	2018	Hunan	54763
174	2018	Guangdong	81625
175	2018	Guangxi	39837
176	2018	Hainan	50263
177	2018	Chongqing	68460
178	2018	Sichuan	51658
179	2018	Guizhou	40271
180	2018	Yunnan	44446
181	2018	Xizang	44051
182	2018	Shannxi	61115
183	2018	Gansu	32178
184	2018	Qinghai	46854
185	2018	Ningxia	49614
186	2018	Xinjiang	51238
187	2019	Beijing	161776
188	2019	Tianjin	101557
189	2019	Hebei	47036
190	2019	Shanxi	48469
191	2019	Neimenggu	71170
192	2019	Liaoning	58019
193	2019	Jilin	47554
194	2019	Heilongjiang	41156
195	2019	Shanghai	153299
196	2019	Jiangsu	116650
197	2019	Zhejiang	98770
198	2019	Anhui	60561
199	2019	Fujian	102722
200	2019	Jiangxi	54640
201	2019	Shandong	69901
202	2019	Henan	54356
203	2019	Hubei	76712
204	2019	Hunan	60104
205	2019	Guangdong	86956
206	2019	Guangxi	42778
207	2019	Hainan	53929
208	2019	Chongqing	74337
209	2019	Sichuan	55619
210	2019	Guizhou	43727
211	2019	Yunnan	49323
212	2019	Xizang	47491
213	2019	Shannxi	65506
214	2019	Gansu	34707
215	2019	Qinghai	49976
216	2019	Ningxia	52537
217	2019	Xinjiang	53542
218	2020	Beijing	164158
219	2020	Tianjin	101068
220	2020	Hebei	48302
221	2020	Shanxi	51051
222	2020	Neimenggu	71640
223	2020	Liaoning	58629
224	2020	Jilin	50561
225	2020	Heilongjiang	42432
226	2020	Shanghai	156803
227	2020	Jiangsu	121333
228	2020	Zhejiang	100738
229	2020	Anhui	62411
230	2020	Fujian	105106
231	2020	Jiangxi	57065
232	2020	Shandong	71825
233	2020	Henan	54691
234	2020	Hubei	73687
235	2020	Hunan	62537
236	2020	Guangdong	88521
237	2020	Guangxi	44237
238	2020	Hainan	55438
239	2020	Chongqing	78294
240	2020	Sichuan	58009
241	2020	Guizhou	46355
242	2020	Yunnan	52047
243	2020	Xizang	52280
244	2020	Shannxi	65867
245	2020	Gansu	35848
246	2020	Qinghai	50845
247	2020	Ningxia	55021
248	2020	Xinjiang	53606
249	2021	Beijing	187526
250	2021	Tianjin	113660
251	2021	Hebei	54181
252	2021	Shanxi	65625
253	2021	Neimenggu	88137
254	2021	Liaoning	64992
255	2021	Jilin	55148
256	2021	Heilongjiang	47199
257	2021	Shanghai	175420
258	2021	Jiangsu	138255
259	2021	Zhejiang	113839
260	2021	Anhui	69676
261	2021	Fujian	118750
262	2021	Jiangxi	66020
263	2021	Shandong	81510
264	2021	Henan	58587
265	2021	Hubei	86551
266	2021	Hunan	68913
267	2021	Guangdong	98561
268	2021	Guangxi	50137
269	2021	Hainan	63991
270	2021	Chongqing	87450
271	2021	Sichuan	64610
272	2021	Guizhou	50476
273	2021	Yunnan	57717
274	2021	Xizang	56831
275	2021	Shannxi	76171
276	2021	Gansu	40976
277	2021	Qinghai	57036
278	2021	Ningxia	63461
279	2021	Xinjiang	62991
280	2022	Beijing	189988
281	2022	Tianjin	117925
282	2022	Hebei	56481
283	2022	Shanxi	73506
284	2022	Neimenggu	97433
285	2022	Liaoning	68422
286	2022	Jilin	54279
287	2022	Heilongjiang	50873
288	2022	Shanghai	180536
289	2022	Jiangsu	143466
290	2022	Zhejiang	119022
291	2022	Anhui	72888
292	2022	Fujian	123618
293	2022	Jiangxi	69019
294	2022	Shandong	86143
295	2022	Henan	58942
296	2022	Hubei	90358
297	2022	Hunan	71917
298	2022	Guangdong	102217
299	2022	Guangxi	51936
300	2022	Hainan	67314
301	2022	Chongqing	88953
302	2022	Sichuan	67610
303	2022	Guizhou	51921
304	2022	Yunnan	60868
305	2022	Xizang	58908
306	2022	Shannxi	83030
307	2022	Gansu	44646
308	2022	Qinghai	60946
309	2022	Ningxia	70263
310	2022	Xinjiang	69717
311	2023	Beijing	200278
312	2023	Tianjin	122752
313	2023	Hebei	59332
314	2023	Shanxi	73984
315	2023	Neimenggu	102677
316	2023	Liaoning	72107
317	2023	Jilin	57739
318	2023	Heilongjiang	51563
319	2023	Shanghai	190321
320	2023	Jiangsu	150487
321	2023	Zhejiang	125043
322	2023	Anhui	76830
323	2023	Fujian	129865
324	2023	Jiangxi	71216
325	2023	Shandong	90771
326	2023	Henan	60073
327	2023	Hubei	95538
328	2023	Hunan	75938
329	2023	Guangdong	106985
330	2023	Guangxi	54005
331	2023	Hainan	72958
332	2023	Chongqing	94147
333	2023	Sichuan	71835
334	2023	Guizhou	54172
335	2023	Yunnan	64107
336	2023	Xizang	65642
337	2023	Shannxi	85448
338	2023	Gansu	47867
339	2023	Qinghai	63903
340	2023	Ningxia	72957
341	2023	Xinjiang	73774

## Sheet: City population density
ID	Year	Province	Urban population density (people/square kilometer)
1	2013	Beijing	1498
2	2013	Tianjin	2843
3	2013	Hebei	2483
4	2013	Shanxi	3526
5	2013	Neimenggu	1059
6	2013	Liaoning	1663
7	2013	Jilin	3135
8	2013	Heilongjiang	4922
9	2013	Shanghai	3809
10	2013	Jiangsu	2016
11	2013	Zhejiang	1818
12	2013	Anhui	2359
13	2013	Fujian	2570
14	2013	Jiangxi	4542
15	2013	Shandong	1361
16	2013	Henan	4982
17	2013	Hubei	2505
18	2013	Hunan	3317
19	2013	Guangdong	3066
20	2013	Guangxi	1543
21	2013	Hainan	1946
22	2013	Chongqing	1847
23	2013	Sichuan	2900
24	2013	Guizhou	3406
25	2013	Yunnan	2415
26	2013	Xizang	1820
27	2013	Shannxi	5541
28	2013	Gansu	3916
29	2013	Qinghai	2924
30	2013	Ningxia	1253
31	2013	Xinjiang	4361
32	2014	Beijing	1525
33	2014	Tianjin	3328
34	2014	Hebei	2540
35	2014	Shanxi	3974
36	2014	Neimenggu	1291
37	2014	Liaoning	1615
38	2014	Jilin	3171
39	2014	Heilongjiang	4946
40	2014	Shanghai	3826
41	2014	Jiangsu	2038
42	2014	Zhejiang	1828
43	2014	Anhui	2416
44	2014	Fujian	2627
45	2014	Jiangxi	4671
46	2014	Shandong	1426
47	2014	Henan	5149
48	2014	Hubei	2448
49	2014	Hunan	3402
50	2014	Guangdong	2999
51	2014	Guangxi	1684
52	2014	Hainan	2069
53	2014	Chongqing	1872
54	2014	Sichuan	3068
55	2014	Guizhou	2393
56	2014	Yunnan	2853
57	2014	Xizang	1857
58	2014	Shannxi	5474
59	2014	Gansu	3682
60	2014	Qinghai	2604
61	2014	Ningxia	1295
62	2014	Xinjiang	4280
63	2015	Beijing	1541
64	2015	Tianjin	3492
65	2015	Hebei	2646
66	2015	Shanxi	3920
67	2015	Neimenggu	1629
68	2015	Liaoning	1590
69	2015	Jilin	3193
70	2015	Heilongjiang	5504
71	2015	Shanghai	3809
72	2015	Jiangsu	2034
73	2015	Zhejiang	1914
74	2015	Anhui	2458
75	2015	Fujian	2704
76	2015	Jiangxi	4822
77	2015	Shandong	1452
78	2015	Henan	5155
79	2015	Hubei	2430
80	2015	Hunan	3261
81	2015	Guangdong	3060
82	2015	Guangxi	1823
83	2015	Hainan	2045
84	2015	Chongqing	1904
85	2015	Sichuan	1902
86	2015	Guizhou	2396
87	2015	Yunnan	2943
88	2015	Xizang	1750
89	2015	Shannxi	4031
90	2015	Gansu	4049
91	2015	Qinghai	2692
92	2015	Ningxia	1336
93	2015	Xinjiang	2557
94	2016	Beijing	1145
95	2016	Tianjin	3639
96	2016	Hebei	2659
97	2016	Shanxi	3908
98	2016	Neimenggu	1822
99	2016	Liaoning	1485
100	2016	Jilin	2231
101	2016	Heilongjiang	5244
102	2016	Shanghai	3816
103	2016	Jiangsu	2057
104	2016	Zhejiang	2059
105	2016	Anhui	2487
106	2016	Fujian	2758
107	2016	Jiangxi	4613
108	2016	Shandong	1502
109	2016	Henan	5056
110	2016	Hubei	2475
111	2016	Hunan	3523
112	2016	Guangdong	3193
113	2016	Guangxi	1891
114	2016	Hainan	2050
115	2016	Chongqing	1953
116	2016	Sichuan	2901
117	2016	Guizhou	2182
118	2016	Yunnan	2995
119	2016	Xizang	2624
120	2016	Shannxi	4240
121	2016	Gansu	4076
122	2016	Qinghai	2710
123	2016	Ningxia	1343
124	2016	Xinjiang	2456
125	2017	Beijing	1144
126	2017	Tianjin	3276
127	2017	Hebei	2675
128	2017	Shanxi	3454
129	2017	Neimenggu	1824
130	2017	Liaoning	1770
131	2017	Jilin	2284
132	2017	Heilongjiang	5515
133	2017	Shanghai	3814
134	2017	Jiangsu	2092
135	2017	Zhejiang	2109
136	2017	Anhui	2535
137	2017	Fujian	2854
138	2017	Jiangxi	4740
139	2017	Shandong	1554
140	2017	Henan	4871
141	2017	Hubei	2746
142	2017	Hunan	3883
143	2017	Guangdong	3253
144	2017	Guangxi	1950
145	2017	Hainan	2070
146	2017	Chongqing	2017
147	2017	Sichuan	2962
148	2017	Guizhou	2302
149	2017	Yunnan	3000
150	2017	Xizang	1232
151	2017	Shannxi	4101
152	2017	Gansu	4066
153	2017	Qinghai	2777
154	2017	Ningxia	1388
155	2017	Xinjiang	2436
156	2018	Beijing	1136
157	2018	Tianjin	5016
158	2018	Hebei	3210
159	2018	Shanxi	3514
160	2018	Neimenggu	1846
161	2018	Liaoning	1782
162	2018	Jilin	1831
163	2018	Heilongjiang	5476
164	2018	Shanghai	3823
165	2018	Jiangsu	2176
166	2018	Zhejiang	2137
167	2018	Anhui	2599
168	2018	Fujian	3238
169	2018	Jiangxi	4818
170	2018	Shandong	1622
171	2018	Henan	4903
172	2018	Hubei	2804
173	2018	Hunan	3174
174	2018	Guangdong	3469
175	2018	Guangxi	2025
176	2018	Hainan	2460
177	2018	Chongqing	2026
178	2018	Sichuan	3068
179	2018	Guizhou	2412
180	2018	Yunnan	3021
181	2018	Xizang	1750
182	2018	Shannxi	4450
183	2018	Gansu	3237
184	2018	Qinghai	2804
185	2018	Ningxia	1371
186	2018	Xinjiang	2525
187	2019	Beijing	1137
188	2019	Tianjin	4939
189	2019	Hebei	3063
190	2019	Shanxi	3804
191	2019	Neimenggu	1820
192	2019	Liaoning	1807
193	2019	Jilin	1885
194	2019	Heilongjiang	5498
195	2019	Shanghai	3830
196	2019	Jiangsu	2221
197	2019	Zhejiang	2064
198	2019	Anhui	2663
199	2019	Fujian	3193
200	2019	Jiangxi	4226
201	2019	Shandong	1665
202	2019	Henan	4850
203	2019	Hubei	2846
204	2019	Hunan	3265
205	2019	Guangdong	3859
206	2019	Guangxi	2097
207	2019	Hainan	2352
208	2019	Chongqing	2012
209	2019	Sichuan	3045
210	2019	Guizhou	2222
211	2019	Yunnan	3133
212	2019	Xizang	1671
213	2019	Shannxi	5140
214	2019	Gansu	3260
215	2019	Qinghai	2958
216	2019	Ningxia	3059
217	2019	Xinjiang	3667
218	2020	Beijing	1169
219	2020	Tianjin	4449
220	2020	Hebei	3085
221	2020	Shanxi	4015
222	2020	Neimenggu	1850
223	2020	Liaoning	1805
224	2020	Jilin	1876
225	2020	Heilongjiang	5501
226	2020	Shanghai	3830
227	2020	Jiangsu	2240
228	2020	Zhejiang	2105
229	2020	Anhui	2655
230	2020	Fujian	3545
231	2020	Jiangxi	4426
232	2020	Shandong	1665
233	2020	Henan	4994
234	2020	Hubei	2778
235	2020	Hunan	3677
236	2020	Guangdong	3909
237	2020	Guangxi	2162
238	2020	Hainan	2444
239	2020	Chongqing	2070
240	2020	Sichuan	3158
241	2020	Guizhou	2262
242	2020	Yunnan	3138
243	2020	Xizang	1584
244	2020	Shannxi	4985
245	2020	Gansu	3235
246	2020	Qinghai	2930
247	2020	Ningxia	3153
248	2020	Xinjiang	3627
249	2021	Beijing	1168
250	2021	Tianjin	4392
251	2021	Hebei	3162
252	2021	Shanxi	4150
253	2021	Neimenggu	1979
254	2021	Liaoning	1833
255	2021	Jilin	1939
256	2021	Heilongjiang	5367
257	2021	Shanghai	3926
258	2021	Jiangsu	2278
259	2021	Zhejiang	2322
260	2021	Anhui	2730
261	2021	Fujian	3577
262	2021	Jiangxi	3790
263	2021	Shandong	1716
264	2021	Henan	4754
265	2021	Hubei	3017
266	2021	Hunan	4719
267	2021	Guangdong	3819
268	2021	Guangxi	2530
269	2021	Hainan	2279
270	2021	Chongqing	2121
271	2021	Sichuan	3382
272	2021	Guizhou	2238
273	2021	Yunnan	3099
274	2021	Xizang	1538
275	2021	Shannxi	5328
276	2021	Gansu	3359
277	2021	Qinghai	2955
278	2021	Ningxia	3268
279	2021	Xinjiang	3518
280	2022	Beijing	1166
281	2022	Tianjin	4372
282	2022	Hebei	3150
283	2022	Shanxi	3855
284	2022	Neimenggu	2002
285	2022	Liaoning	1792
286	2022	Jilin	2097
287	2022	Heilongjiang	5361
288	2022	Shanghai	3905
289	2022	Jiangsu	2156
290	2022	Zhejiang	2344
291	2022	Anhui	2744
292	2022	Fujian	3492
293	2022	Jiangxi	3647
294	2022	Shandong	1724
295	2022	Henan	4480
296	2022	Hubei	3056
297	2022	Hunan	4717
298	2022	Guangdong	3856
299	2022	Guangxi	2473
300	2022	Hainan	2487
301	2022	Chongqing	2079
302	2022	Sichuan	3670
303	2022	Guizhou	2092
304	2022	Yunnan	3290
305	2022	Xizang	1516
306	2022	Shannxi	5321
307	2022	Gansu	3223
308	2022	Qinghai	2893
309	2022	Ningxia	3103
310	2022	Xinjiang	3282
311	2023	Beijing	1171
312	2023	Tianjin	4395
313	2023	Hebei	3426
314	2023	Shanxi	3990
315	2023	Neimenggu	2266
316	2023	Liaoning	1847
317	2023	Jilin	2113
318	2023	Heilongjiang	5334
319	2023	Shanghai	3923
320	2023	Jiangsu	2175
321	2023	Zhejiang	2371
322	2023	Anhui	2809
323	2023	Fujian	3356
324	2023	Jiangxi	3430
325	2023	Shandong	1746
326	2023	Henan	4570
327	2023	Hubei	3429
328	2023	Hunan	4419
329	2023	Guangdong	3762
330	2023	Guangxi	2558
331	2023	Hainan	2501
332	2023	Chongqing	2038
333	2023	Sichuan	3623
334	2023	Guizhou	2105
335	2023	Yunnan	3341
336	2023	Xizang	1544
337	2023	Shannxi	5413
338	2023	Gansu	3342
339	2023	Qinghai	2944
340	2023	Ningxia	3239
341	2023	Xinjiang	3322

## Sheet: Higher education participation 
ID	Year	Province	Number of tertiary students per 100,000 population
1	2013	Beijing	5469
2	2013	Tianjin	4346
3	2013	Hebei	2108
4	2013	Shanxi	2474
5	2013	Neimenggu	2137
6	2013	Liaoning	2903
7	2013	Jilin	3033
8	2013	Heilongjiang	2529
9	2013	Shanghai	3421
10	2013	Jiangsu	2814
11	2013	Zhejiang	2363
12	2013	Anhui	2203
13	2013	Fujian	2435
14	2013	Jiangxi	2381
15	2013	Shandong	2304
16	2013	Henan	2114
17	2013	Hubei	3144
18	2013	Hunan	2106
19	2013	Guangdong	2199
20	2013	Guangxi	1939
21	2013	Hainan	2253
22	2013	Chongqing	2894
23	2013	Sichuan	2140
24	2013	Guizhou	1535
25	2013	Yunnan	1662
26	2013	Xizang	1528
27	2013	Shannxi	3612
28	2013	Gansu	2193
29	2013	Qinghai	1162
30	2013	Ningxia	2195
31	2013	Xinjiang	1681
32	2014	Beijing	5429
33	2014	Tianjin	4283
34	2014	Hebei	2098
35	2014	Shanxi	2519
36	2014	Neimenggu	2156
37	2014	Liaoning	2933
38	2014	Jilin	3168
39	2014	Heilongjiang	2555
40	2014	Shanghai	3348
41	2014	Jiangsu	2858
42	2014	Zhejiang	2408
43	2014	Anhui	2245
44	2014	Fujian	2513
45	2014	Jiangxi	2527
46	2014	Shandong	2421
47	2014	Henan	2203
48	2014	Hubei	3121
49	2014	Hunan	2160
50	2014	Guangdong	2356
51	2014	Guangxi	2052
52	2014	Hainan	2317
53	2014	Chongqing	3017
54	2014	Sichuan	2244
55	2014	Guizhou	1690
56	2014	Yunnan	1731
57	2014	Xizang	1676
58	2014	Shannxi	3652
59	2014	Gansu	2219
60	2014	Qinghai	1220
61	2014	Ningxia	2255
62	2014	Xinjiang	1749
63	2015	Beijing	5218
64	2015	Tianjin	4185
65	2015	Hebei	2141
66	2015	Shanxi	2504
67	2015	Neimenggu	2035
68	2015	Liaoning	2876
69	2015	Jilin	3169
70	2015	Heilongjiang	2518
71	2015	Shanghai	3330
72	2015	Jiangsu	2896
73	2015	Zhejiang	2414
74	2015	Anhui	2309
75	2015	Fujian	2508
76	2015	Jiangxi	2654
77	2015	Shandong	2516
78	2015	Henan	2293
79	2015	Hubei	3038
80	2015	Hunan	2215
81	2015	Guangdong	2434
82	2015	Guangxi	2178
83	2015	Hainan	2290
84	2015	Chongqing	3071
85	2015	Sichuan	2312
86	2015	Guizhou	1819
87	2015	Yunnan	1819
88	2015	Xizang	1766
89	2015	Shannxi	3628
90	2015	Gansu	2194
91	2015	Qinghai	1275
92	2015	Ningxia	2244
93	2015	Xinjiang	1759
94	2016	Beijing	5028
95	2016	Tianjin	4058
96	2016	Hebei	2191
97	2016	Shanxi	2439
98	2016	Neimenggu	1937
99	2016	Liaoning	2845
100	2016	Jilin	3048
101	2016	Heilongjiang	2427
102	2016	Shanghai	3327
103	2016	Jiangsu	2937
104	2016	Zhejiang	2355
105	2016	Anhui	2259
106	2016	Fujian	2438
107	2016	Jiangxi	2698
108	2016	Shandong	2620
109	2016	Henan	2352
110	2016	Hubei	2950
111	2016	Hunan	2251
112	2016	Guangdong	2431
113	2016	Guangxi	2279
114	2016	Hainan	2258
115	2016	Chongqing	3059
116	2016	Sichuan	2314
117	2016	Guizhou	2005
118	2016	Yunnan	1889
119	2016	Xizang	1765
120	2016	Shannxi	3540
121	2016	Gansu	2189
122	2016	Qinghai	1319
123	2016	Ningxia	2225
124	2016	Xinjiang	1780
125	2017	Beijing	5300
126	2017	Tianjin	4072
127	2017	Hebei	2328
128	2017	Shanxi	2401
129	2017	Neimenggu	1969
130	2017	Liaoning	2859
131	2017	Jilin	3038
132	2017	Heilongjiang	2403
133	2017	Shanghai	3498
134	2017	Jiangsu	3045
135	2017	Zhejiang	2345
136	2017	Anhui	2250
137	2017	Fujian	2352
138	2017	Jiangxi	2676
139	2017	Shandong	2519
140	2017	Henan	2455
141	2017	Hubei	3000
142	2017	Hunan	2419
143	2017	Guangdong	2454
144	2017	Guangxi	2383
145	2017	Hainan	2261
146	2017	Chongqing	3084
147	2017	Sichuan	2339
148	2017	Guizhou	2129
149	2017	Yunnan	1999
150	2017	Xizang	1678
151	2017	Shannxi	3582
152	2017	Gansu	2217
153	2017	Qinghai	1391
154	2017	Ningxia	2278
155	2017	Xinjiang	1863
156	2018	Beijing	5268
157	2018	Tianjin	4150
158	2018	Hebei	2457
159	2018	Shanxi	2383
160	2018	Neimenggu	1984
161	2018	Liaoning	2866
162	2018	Jilin	3131
163	2018	Heilongjiang	2405
164	2018	Shanghai	3517
165	2018	Jiangsu	3143
166	2018	Zhejiang	2370
167	2018	Anhui	2245
168	2018	Fujian	2355
169	2018	Jiangxi	2771
170	2018	Shandong	2588
171	2018	Henan	2653
172	2018	Hubei	3088
173	2018	Hunan	2610
174	2018	Guangdong	2542
175	2018	Guangxi	2602
176	2018	Hainan	2305
177	2018	Chongqing	3081
178	2018	Sichuan	2409
179	2018	Guizhou	2254
180	2018	Yunnan	2166
181	2018	Xizang	1616
182	2018	Shannxi	3562
183	2018	Gansu	2258
184	2018	Qinghai	1426
185	2018	Ningxia	2379
186	2018	Xinjiang	1954
187	2019	Beijing	5320
188	2019	Tianjin	4214
189	2019	Hebei	2596
190	2019	Shanxi	2515
191	2019	Neimenggu	2053
192	2019	Liaoning	3136
193	2019	Jilin	3373
194	2019	Heilongjiang	2531
195	2019	Shanghai	3582
196	2019	Jiangsu	3311
197	2019	Zhejiang	2509
198	2019	Anhui	2447
199	2019	Fujian	2577
200	2019	Jiangxi	3010
201	2019	Shandong	2855
202	2019	Henan	2913
203	2019	Hubei	3248
204	2019	Hunan	2873
205	2019	Guangdong	2751
206	2019	Guangxi	2887
207	2019	Hainan	2497
208	2019	Chongqing	3258
209	2019	Sichuan	2546
210	2019	Guizhou	2453
211	2019	Yunnan	2401
212	2019	Xizang	1588
213	2019	Shannxi	3812
214	2019	Gansu	2396
215	2019	Qinghai	1486
216	2019	Ningxia	2581
217	2019	Xinjiang	2106
218	2020	Beijing	5393
219	2020	Tianjin	4430
220	2020	Hebei	2700
221	2020	Shanxi	2688
222	2020	Neimenggu	2127
223	2020	Liaoning	3487
224	2020	Jilin	3707
225	2020	Heilongjiang	2695
226	2020	Shanghai	3722
227	2020	Jiangsu	3653
228	2020	Zhejiang	2704
229	2020	Anhui	2702
230	2020	Fujian	2866
231	2020	Jiangxi	3424
232	2020	Shandong	3154
233	2020	Henan	3223
234	2020	Hubei	3598
235	2020	Hunan	3149
236	2020	Guangdong	3175
237	2020	Guangxi	3107
238	2020	Hainan	2764
239	2020	Chongqing	3438
240	2020	Sichuan	2754
241	2020	Guizhou	2654
242	2020	Yunnan	2648
243	2020	Xizang	1629
244	2020	Shannxi	4132
245	2020	Gansu	2627
246	2020	Qinghai	1499
247	2020	Ningxia	2691
248	2020	Xinjiang	2331
249	2021	Beijing	5313
250	2021	Tianjin	5153
251	2021	Hebei	2926
252	2021	Shanxi	3112
253	2021	Neimenggu	2351
254	2021	Liaoning	3742
255	2021	Jilin	4550
256	2021	Heilongjiang	3448
257	2021	Shanghai	3691
258	2021	Jiangsu	3531
259	2021	Zhejiang	2632
260	2021	Anhui	3089
261	2021	Fujian	3023
262	2021	Jiangxi	4001
263	2021	Shandong	3429
264	2021	Henan	3424
265	2021	Hubei	3914
266	2021	Hunan	3487
267	2021	Guangdong	2922
268	2021	Guangxi	3432
269	2021	Hainan	2839
270	2021	Chongqing	3605
271	2021	Sichuan	2925
272	2021	Guizhou	2593
273	2021	Yunnan	2871
274	2021	Xizang	1634
275	2021	Shannxi	4279
276	2021	Gansu	2999
277	2021	Qinghai	1613
278	2021	Ningxia	2749
279	2021	Xinjiang	2526
280	2022	Beijing	5397
281	2022	Tianjin	5428
282	2022	Hebei	3070
283	2022	Shanxi	3388
284	2022	Neimenggu	2493
285	2022	Liaoning	3931
286	2022	Jilin	4989
287	2022	Heilongjiang	3734
288	2022	Shanghai	3756
289	2022	Jiangsu	3726
290	2022	Zhejiang	2763
291	2022	Anhui	3283
292	2022	Fujian	3277
293	2022	Jiangxi	4423
294	2022	Shandong	3663
295	2022	Henan	3652
296	2022	Hubei	4110
297	2022	Hunan	3738
298	2022	Guangdong	3129
299	2022	Guangxi	3651
300	2022	Hainan	2999
301	2022	Chongqing	3838
302	2022	Sichuan	3127
303	2022	Guizhou	2608
304	2022	Yunnan	3097
305	2022	Xizang	1666
306	2022	Shannxi	4409
307	2022	Gansu	3215
308	2022	Qinghai	1738
309	2022	Ningxia	3271
310	2022	Xinjiang	2773
311	2023	Beijing	5584
312	2023	Tianjin	5559
313	2023	Hebei	3190
314	2023	Shanxi	3528
315	2023	Neimenggu	2523
316	2023	Liaoning	3963
317	2023	Jilin	5839
318	2023	Heilongjiang	3817
319	2023	Shanghai	3936
320	2023	Jiangsu	3845
321	2023	Zhejiang	2839
322	2023	Anhui	3469
323	2023	Fujian	3462
324	2023	Jiangxi	4510
325	2023	Shandong	3909
326	2023	Henan	3801
327	2023	Hubei	4483
328	2023	Hunan	3965
329	2023	Guangdong	3144
330	2023	Guangxi	3819
331	2023	Hainan	3169
332	2023	Chongqing	4012
333	2023	Sichuan	3278
334	2023	Guizhou	2641
335	2023	Yunnan	3184
336	2023	Xizang	1612
337	2023	Shannxi	4624
338	2023	Gansu	3376
339	2023	Qinghai	1813
340	2023	Ningxia	3338
341	2023	Xinjiang	2956

## Sheet: Telephone ownership rate
ID	Year	Province	Telephone penetration rate (including mobile phones) (per 100 people)
1	2013	Beijing	200.56
2	2013	Tianjin	113.84
3	2013	Hebei	97.63
4	2013	Shanxi	101.65
5	2013	Neimenggu	122.83
6	2013	Liaoning	132.26
7	2013	Jilin	107.26
8	2013	Heilongjiang	98.26
9	2013	Shanghai	168.52
10	2013	Jiangsu	128.87
11	2013	Zhejiang	161.02
12	2013	Anhui	81.85
13	2013	Fujian	140.08
14	2013	Jiangxi	75.83
15	2013	Shandong	103.16
16	2013	Henan	89.5
17	2013	Hubei	93.13
18	2013	Hunan	81.97
19	2013	Guangdong	167.29
20	2013	Guangxi	72.55
21	2013	Hainan	115.26
22	2013	Chongqing	99.7
23	2013	Sichuan	93.71
24	2013	Guizhou	86.39
25	2013	Yunnan	82.81
26	2013	Xizang	98.08
27	2013	Shannxi	113.76
28	2013	Gansu	90.64
29	2013	Qinghai	111.49
30	2013	Ningxia	111.88
31	2013	Xinjiang	117.15
32	2014	Beijing	228.09
33	2014	Tianjin	112.9
34	2014	Hebei	99.06
35	2014	Shanxi	106.54
36	2014	Neimenggu	119.52
37	2014	Liaoning	129.51
38	2014	Jilin	115.79
39	2014	Heilongjiang	106.92
40	2014	Shanghai	170.38
41	2014	Jiangsu	128.19
42	2014	Zhejiang	163.63
43	2014	Anhui	83.11
44	2014	Fujian	136.89
45	2014	Jiangxi	77.4
46	2014	Shandong	102.99
47	2014	Henan	93.85
48	2014	Hubei	94.81
49	2014	Hunan	82.68
50	2014	Guangdong	166.86
51	2014	Guangxi	85.27
52	2014	Hainan	119.25
53	2014	Chongqing	105.95
54	2014	Sichuan	97.08
55	2014	Guizhou	91.92
56	2014	Yunnan	88.64
57	2014	Xizang	103.19
58	2014	Shannxi	115.44
59	2014	Gansu	92.63
60	2014	Qinghai	110.41
61	2014	Ningxia	119.57
62	2014	Xinjiang	112.71
63	2015	Beijing	217.88
64	2015	Tianjin	110.77
65	2015	Hebei	95.81
66	2015	Shanxi	100.6
67	2015	Neimenggu	107.59
68	2015	Liaoning	121.53
69	2015	Jilin	112
70	2015	Heilongjiang	102.99
71	2015	Shanghai	162.7
72	2015	Jiangsu	124.95
73	2015	Zhejiang	158.05
74	2015	Anhui	80.21
75	2015	Fujian	131.35
76	2015	Jiangxi	78.82
77	2015	Shandong	103.65
78	2015	Henan	90.16
79	2015	Hubei	92.34
80	2015	Hunan	80.78
81	2015	Guangdong	159.34
82	2015	Guangxi	84.12
83	2015	Hainan	116.93
84	2015	Chongqing	109.31
85	2015	Sichuan	99.36
86	2015	Guizhou	92.2
87	2015	Yunnan	86.84
88	2015	Xizang	93.71
89	2015	Shannxi	113.11
90	2015	Gansu	93.53
91	2015	Qinghai	105.58
92	2015	Ningxia	107.95
93	2015	Xinjiang	107.2
94	2016	Beijing	210.04
95	2016	Tianjin	115.94
96	2016	Hebei	106.72
97	2016	Shanxi	100.75
98	2016	Neimenggu	108.68
99	2016	Liaoning	121.47
100	2016	Jilin	116.18
101	2016	Heilongjiang	103.79
102	2016	Shanghai	160.67
103	2016	Jiangsu	123.86
104	2016	Zhejiang	152.29
105	2016	Anhui	80.01
106	2016	Fujian	128.41
107	2016	Jiangxi	79.66
108	2016	Shandong	106.22
109	2016	Henan	91.14
110	2016	Hubei	92.02
111	2016	Hunan	83.21
112	2016	Guangdong	154.18
113	2016	Guangxi	85.22
114	2016	Hainan	121.19
115	2016	Chongqing	112.25
116	2016	Sichuan	106.32
117	2016	Guizhou	93.99
118	2016	Yunnan	89.67
119	2016	Xizang	97.65
120	2016	Shannxi	117.85
121	2016	Gansu	96.4
122	2016	Qinghai	108.15
123	2016	Ningxia	116.6
124	2016	Xinjiang	108.55
125	2017	Beijing	202.77
126	2017	Tianjin	120.5
127	2017	Hebei	110.99
128	2017	Shanxi	106.69
129	2017	Neimenggu	121.55
130	2017	Liaoning	126.64
131	2017	Jilin	123.88
132	2017	Heilongjiang	107.88
133	2017	Shanghai	164.98
134	2017	Jiangsu	128.53
135	2017	Zhejiang	155.59
136	2017	Anhui	86.9
137	2017	Fujian	129.68
138	2017	Jiangxi	84.94
139	2017	Shandong	108.21
140	2017	Henan	97.17
141	2017	Hubei	95.78
142	2017	Hunan	92.68
143	2017	Guangdong	154.02
144	2017	Guangxi	96.07
145	2017	Hainan	126.17
146	2017	Chongqing	124.93
147	2017	Sichuan	112.38
148	2017	Guizhou	104.29
149	2017	Yunnan	94.36
150	2017	Xizang	100.12
151	2017	Shannxi	126.28
152	2017	Gansu	108.66
153	2017	Qinghai	119.92
154	2017	Ningxia	125.29
155	2017	Xinjiang	111.11
156	2018	Beijing	212.92
157	2018	Tianjin	127.31
158	2018	Hebei	117.7
159	2018	Shanxi	113.99
160	2018	Neimenggu	128.57
161	2018	Liaoning	127.79
162	2018	Jilin	128.66
163	2018	Heilongjiang	111.15
164	2018	Shanghai	180.94
165	2018	Jiangsu	139.27
166	2018	Zhejiang	166.8
167	2018	Anhui	96.66
168	2018	Fujian	135.47
169	2018	Jiangxi	97.02
170	2018	Shandong	115.47
171	2018	Henan	105.48
172	2018	Hubei	104.32
173	2018	Hunan	100.74
174	2018	Guangdong	167.76
175	2018	Guangxi	109.14
176	2018	Hainan	134.54
177	2018	Chongqing	136.82
178	2018	Sichuan	130.7
179	2018	Guizhou	116.24
180	2018	Yunnan	102.76
181	2018	Xizang	108.85
182	2018	Shannxi	138.17
183	2018	Gansu	116.36
184	2018	Qinghai	133.66
185	2018	Ningxia	136.17
186	2018	Xinjiang	126.45
187	2019	Beijing	211.87
188	2019	Tianjin	131.5
189	2019	Hebei	118.82
190	2019	Shanxi	114.06
191	2019	Neimenggu	127.03
192	2019	Liaoning	126.67
193	2019	Jilin	124.69
194	2019	Heilongjiang	113.8
195	2019	Shanghai	191.56
196	2019	Jiangsu	142.44
197	2019	Zhejiang	171.73
198	2019	Anhui	100.77
199	2019	Fujian	138.03
200	2019	Jiangxi	98.9
201	2019	Shandong	118.87
202	2019	Henan	109.95
203	2019	Hubei	104.72
204	2019	Hunan	105.1
205	2019	Guangdong	163.5
206	2019	Guangxi	110.04
207	2019	Hainan	138.32
208	2019	Chongqing	137.09
209	2019	Sichuan	135.11
210	2019	Guizhou	118.12
211	2019	Yunnan	106.02
212	2019	Xizang	112.14
213	2019	Shannxi	136.27
214	2019	Gansu	116.45
215	2019	Qinghai	131.36
216	2019	Ningxia	127
217	2019	Xinjiang	125.31
218	2020	Beijing	200.38
219	2020	Tianjin	146.89
220	2020	Hebei	120.47
221	2020	Shanxi	122.22
222	2020	Neimenggu	131.44
223	2020	Liaoning	127.12
224	2020	Jilin	136.58
225	2020	Heilongjiang	130.08
226	2020	Shanghai	197.58
227	2020	Jiangsu	131.71
228	2020	Zhejiang	152.55
229	2020	Anhui	107.9
230	2020	Fujian	131.74
231	2020	Jiangxi	104.71
232	2020	Shandong	118.51
233	2020	Henan	107.87
234	2020	Hubei	106.71
235	2020	Hunan	110.04
236	2020	Guangdong	140.21
237	2020	Guangxi	113.04
238	2020	Hainan	129.11
239	2020	Chongqing	132.28
240	2020	Sichuan	131.58
241	2020	Guizhou	111.94
242	2020	Yunnan	110.74
243	2020	Xizang	109
244	2020	Shannxi	132.23
245	2020	Gansu	119.25
246	2020	Qinghai	133.6
247	2020	Ningxia	123.65
248	2020	Xinjiang	125.71
249	2021	Beijing	203.66
250	2021	Tianjin	151.21
251	2021	Hebei	125.06
252	2021	Shanxi	126.09
253	2021	Neimenggu	134.19
254	2021	Liaoning	131.06
255	2021	Jilin	140.72
256	2021	Heilongjiang	130.45
257	2021	Shanghai	202.49
258	2021	Jiangsu	133.86
259	2021	Zhejiang	153.09
260	2021	Anhui	110.15
261	2021	Fujian	132.11
262	2021	Jiangxi	110.04
263	2021	Shandong	121.49
264	2021	Henan	111.61
265	2021	Hubei	108.35
266	2021	Hunan	113.42
267	2021	Guangdong	144.59
268	2021	Guangxi	117.81
269	2021	Hainan	130.59
270	2021	Chongqing	135.7
271	2021	Sichuan	134.47
272	2021	Guizhou	117.07
273	2021	Yunnan	113.32
274	2021	Xizang	113.05
275	2021	Shannxi	137.55
276	2021	Gansu	122.32
277	2021	Qinghai	137.5
278	2021	Ningxia	126.08
279	2021	Xinjiang	130.13
280	2022	Beijing	201.52
281	2022	Tianjin	157.62
282	2022	Hebei	126.48
283	2022	Shanxi	126.72
284	2022	Neimenggu	134.17
285	2022	Liaoning	135.51
286	2022	Jilin	144.46
287	2022	Heilongjiang	134.41
288	2022	Shanghai	204.16
289	2022	Jiangsu	137.79
290	2022	Zhejiang	154.4
291	2022	Anhui	112.63
292	2022	Fujian	133.1
293	2022	Jiangxi	113.58
294	2022	Shandong	126.29
295	2022	Henan	114.38
296	2022	Hubei	111.28
297	2022	Hunan	117.04
298	2022	Guangdong	146.92
299	2022	Guangxi	125.17
300	2022	Hainan	131.47
301	2022	Chongqing	141.94
302	2022	Sichuan	138.25
303	2022	Guizhou	121.46
304	2022	Yunnan	114.9
305	2022	Xizang	114.02
306	2022	Shannxi	139.3
307	2022	Gansu	123.77
308	2022	Qinghai	142.63
309	2022	Ningxia	128.9
310	2022	Xinjiang	126.89
311	2023	Beijing	208.78
312	2023	Tianjin	163.43
313	2023	Hebei	127.67
314	2023	Shanxi	130.05
315	2023	Neimenggu	135.6
316	2023	Liaoning	138.92
317	2023	Jilin	145.86
318	2023	Heilongjiang	139.82
319	2023	Shanghai	213.17
320	2023	Jiangsu	142.87
321	2023	Zhejiang	157.92
322	2023	Anhui	116.46
323	2023	Fujian	134.86
324	2023	Jiangxi	117.37
325	2023	Shandong	130.8
326	2023	Henan	117.31
327	2023	Hubei	115.7
328	2023	Hunan	126.07
329	2023	Guangdong	149.7
330	2023	Guangxi	131.28
331	2023	Hainan	132.81
332	2023	Chongqing	156.05
333	2023	Sichuan	139.16
334	2023	Guizhou	123.65
335	2023	Yunnan	116.85
336	2023	Xizang	118.07
337	2023	Shannxi	142.17
338	2023	Gansu	129.82
339	2023	Qinghai	150.68
340	2023	Ningxia	132.63
341	2023	Xinjiang	131.28

## Sheet: transportation network
ID	Year	Province	Railway operating length (in ten thousand kilometers)	Inland waterway length (in ten thousand kilometers)	Road length (in ten thousand kilometers)	Total route length (in ten thousand kilometers)
1	2013	Beijing	0.13		2.17	2.3
2	2013	Tianjin	0.1	0.01	1.57	1.68
3	2013	Hebei	0.63		17.45	18.08
4	2013	Shanxi	0.38	0.05	13.94	14.37
5	2013	Neimenggu	1.02	0.24	16.75	18.01
6	2013	Liaoning	0.51	0.04	11.1	11.65
7	2013	Jilin	0.44	0.15	9.42	10.01
8	2013	Heilongjiang	0.6	0.51	16.02	17.13
9	2013	Shanghai	0.05	0.23	1.26	1.54
10	2013	Jiangsu	0.26	2.43	15.61	18.3
11	2013	Zhejiang	0.2	0.97	11.54	12.71
12	2013	Anhui	0.35	0.56	17.38	18.29
13	2013	Fujian	0.27	0.32	9.95	10.54
14	2013	Jiangxi	0.31	0.56	15.21	16.08
15	2013	Shandong	0.43	0.11	25.28	25.82
16	2013	Henan	0.49	0.13	24.98	25.6
17	2013	Hubei	0.39	0.83	22.69	23.91
18	2013	Hunan	0.4	1.15	23.54	25.09
19	2013	Guangdong	0.35	1.21	20.29	21.85
20	2013	Guangxi	0.4	0.55	11.14	12.09
21	2013	Hainan	0.07	0.03	2.49	2.59
22	2013	Chongqing	0.17	0.43	12.28	12.88
23	2013	Sichuan	0.35	1.07	30.18	31.6
24	2013	Guizhou	0.21	0.36	17.26	17.83
25	2013	Yunnan	0.26	0.36	22.29	22.91
26	2013	Xizang	0.05		7.06	7.11
27	2013	Shannxi	0.44	0.11	16.52	17.07
28	2013	Gansu	0.26	0.09	13.36	13.71
29	2013	Qinghai	0.19	0.06	7.01	7.26
30	2013	Ningxia	0.13	0.01	2.86	3
31	2013	Xinjiang	0.47		17.02	17.49
32	2014	Beijing	0.13		2.18	2.31
33	2014	Tianjin	0.1	0.01	1.61	1.72
34	2014	Hebei	0.63		17.92	18.55
35	2014	Shanxi	0.5	0.05	14.04	14.59
36	2014	Neimenggu	1.02	0.24	17.22	18.48
37	2014	Liaoning	0.51	0.04	11.54	12.09
38	2014	Jilin	0.45	0.15	9.6	10.2
39	2014	Heilongjiang	0.6	0.51	16.25	17.36
40	2014	Shanghai	0.05	0.22	1.29	1.56
41	2014	Jiangsu	0.27	2.44	15.75	18.46
42	2014	Zhejiang	0.23	0.98	11.64	12.85
43	2014	Anhui	0.35	0.56	17.44	18.35
44	2014	Fujian	0.28	0.32	10.12	10.72
45	2014	Jiangxi	0.37	0.56	15.55	16.48
46	2014	Shandong	0.5	0.11	25.95	26.56
47	2014	Henan	0.52	0.13	24.99	25.64
48	2014	Hubei	0.41	0.84	23.69	24.94
49	2014	Hunan	0.46	1.15	23.63	25.24
50	2014	Guangdong	0.4	1.22	21.21	22.83
51	2014	Guangxi	0.47	0.57	11.49	12.53
52	2014	Hainan	0.07	0.03	2.6	2.7
53	2014	Chongqing	0.18	0.43	12.74	13.35
54	2014	Sichuan	0.4	1.07	30.97	32.44
55	2014	Guizhou	0.24	0.37	17.91	18.52
56	2014	Yunnan	0.29	0.36	23.04	23.69
57	2014	Xizang	0.08		7.55	7.63
58	2014	Shannxi	0.45	0.11	16.71	17.27
59	2014	Gansu	0.34	0.09	13.81	14.24
60	2014	Qinghai	0.21	0.06	7.27	7.54
61	2014	Ningxia	0.13	0.01	3.13	3.27
62	2014	Xinjiang	0.55		17.55	18.1
63	2015	Beijing	0.13		2.19	2.32
64	2015	Tianjin	0.1	0.01	1.66	1.77
65	2015	Hebei	0.7		18.46	19.16
66	2015	Shanxi	0.51	0.05	14.1	14.66
67	2015	Neimenggu	1.21	0.24	17.54	18.99
68	2015	Liaoning	0.58	0.04	12.04	12.66
69	2015	Jilin	0.51	0.15	9.73	10.39
70	2015	Heilongjiang	0.62	0.51	16.32	17.45
71	2015	Shanghai	0.05	0.22	1.32	1.59
72	2015	Jiangsu	0.27	2.44	15.88	18.59
73	2015	Zhejiang	0.26	0.98	11.8	13.04
74	2015	Anhui	0.42	0.56	18.69	19.67
75	2015	Fujian	0.32	0.32	10.46	11.1
76	2015	Jiangxi	0.4	0.56	15.66	16.62
77	2015	Shandong	0.54	0.11	26.34	26.99
78	2015	Henan	0.53	0.14	25.06	25.73
79	2015	Hubei	0.41	0.84	25.3	26.55
80	2015	Hunan	0.45	1.15	23.69	25.29
81	2015	Guangdong	0.4	1.22	21.6	23.22
82	2015	Guangxi	0.51	0.57	11.8	12.88
83	2015	Hainan	0.1	0.03	2.69	2.82
84	2015	Chongqing	0.19	0.43	14.06	14.68
85	2015	Sichuan	0.44	1.08	31.56	33.08
86	2015	Guizhou	0.28	0.37	18.64	19.29
87	2015	Yunnan	0.29	0.39	23.6	24.28
88	2015	Xizang	0.08		7.83	7.91
89	2015	Shannxi	0.45	0.11	17.01	17.57
90	2015	Gansu	0.38	0.09	14.01	14.48
91	2015	Qinghai	0.23	0.06	7.56	7.85
92	2015	Ningxia	0.13	0.01	3.32	3.46
93	2015	Xinjiang	0.59		17.83	18.42
94	2016	Beijing	0.13		2.2	2.33
95	2016	Tianjin	0.11	0.01	1.68	1.8
96	2016	Hebei	0.7		18.84	19.54
97	2016	Shanxi	0.53	0.05	14.21	14.79
98	2016	Neimenggu	1.23	0.24	19.61	21.08
99	2016	Liaoning	0.56	0.04	12.06	12.66
100	2016	Jilin	0.51	0.15	10.25	10.91
101	2016	Heilongjiang	0.62	0.51	16.45	17.58
102	2016	Shanghai	0.05	0.22	1.33	1.6
103	2016	Jiangsu	0.28	2.44	15.73	18.45
104	2016	Zhejiang	0.26	0.98	11.91	13.15
105	2016	Anhui	0.42	0.56	19.76	20.74
106	2016	Fujian	0.32	0.32	10.68	11.32
107	2016	Jiangxi	0.4	0.56	16.19	17.15
108	2016	Shandong	0.55	0.11	26.57	27.23
109	2016	Henan	0.56	0.14	26.74	27.44
110	2016	Hubei	0.41	0.84	26.02	27.27
111	2016	Hunan	0.47	1.15	23.83	25.45
112	2016	Guangdong	0.42	1.22	21.81	23.45
113	2016	Guangxi	0.52	0.57	12.05	13.14
114	2016	Hainan	0.1	0.03	2.82	2.95
115	2016	Chongqing	0.21	0.44	14.29	14.94
116	2016	Sichuan	0.46	1.08	32.41	33.95
117	2016	Guizhou	0.33	0.37	19.16	19.86
118	2016	Yunnan	0.37	0.4	23.81	24.58
119	2016	Xizang	0.08		8.21	8.29
120	2016	Shannxi	0.46	0.11	17.25	17.82
121	2016	Gansu	0.41	0.09	14.3	14.8
122	2016	Qinghai	0.23	0.07	7.86	8.16
123	2016	Ningxia	0.13	0.01	3.39	3.53
124	2016	Xinjiang	0.59		18.21	18.8
125	2017	Beijing	0.13		2.22	2.35
126	2017	Tianjin	0.11	0.01	1.65	1.77
127	2017	Hebei	0.72		19.17	19.89
128	2017	Shanxi	0.53	0.05	14.29	14.87
129	2017	Neimenggu	1.27	0.24	19.94	21.45
130	2017	Liaoning	0.59	0.04	12.27	12.9
131	2017	Jilin	0.5	0.15	10.39	11.04
132	2017	Heilongjiang	0.62	0.51	16.6	17.73
133	2017	Shanghai	0.05	0.21	1.33	1.59
134	2017	Jiangsu	0.28	2.44	15.85	18.57
135	2017	Zhejiang	0.26	0.98	12.01	13.25
136	2017	Anhui	0.43	0.56	20.33	21.32
137	2017	Fujian	0.32	0.32	10.8	11.44
138	2017	Jiangxi	0.43	0.56	16.23	17.22
139	2017	Shandong	0.57	0.11	27.06	27.74
140	2017	Henan	0.54	0.14	26.78	27.46
141	2017	Hubei	0.42	0.84	26.95	28.21
142	2017	Hunan	0.47	1.15	23.97	25.59
143	2017	Guangdong	0.42	1.21	21.96	23.59
144	2017	Guangxi	0.52	0.57	12.33	13.42
145	2017	Hainan	0.1	0.03	3.07	3.2
146	2017	Chongqing	0.22	0.44	14.79	15.45
147	2017	Sichuan	0.48	1.08	33	34.56
148	2017	Guizhou	0.33	0.37	19.44	20.14
149	2017	Yunnan	0.37	0.4	24.25	25.02
150	2017	Xizang	0.08		8.93	9.01
151	2017	Shannxi	0.5	0.11	17.44	18.05
152	2017	Gansu	0.47	0.09	14.23	14.79
153	2017	Qinghai	0.23	0.07	8.09	8.39
154	2017	Ningxia	0.14	0.01	3.46	3.61
155	2017	Xinjiang	0.59		18.53	19.12
156	2018	Beijing	0.13		2.23	2.36
157	2018	Tianjin	0.12	0.01	1.63	1.76
158	2018	Hebei	0.74		19.33	20.07
159	2018	Shanxi	0.54	0.05	14.33	14.92
160	2018	Neimenggu	1.28	0.24	20.26	21.78
161	2018	Liaoning	0.65	0.04	12.3	12.99
162	2018	Jilin	0.5	0.15	10.54	11.19
163	2018	Heilongjiang	0.69	0.51	16.71	17.91
164	2018	Shanghai	0.05	0.21	1.31	1.57
165	2018	Jiangsu	0.31	2.44	15.87	18.62
166	2018	Zhejiang	0.28	0.98	12.07	13.33
167	2018	Anhui	0.43	0.56	20.88	21.87
168	2018	Fujian	0.35	0.32	10.89	11.56
169	2018	Jiangxi	0.43	0.56	16.19	17.18
170	2018	Shandong	0.63	0.11	27.56	28.3
171	2018	Henan	0.54	0.14	26.86	27.54
172	2018	Hubei	0.43	0.85	27.5	28.78
173	2018	Hunan	0.51	1.15	24.01	25.67
174	2018	Guangdong	0.45	1.21	21.77	23.43
175	2018	Guangxi	0.52	0.57	12.54	13.63
176	2018	Hainan	0.1	0.03	3.5	3.63
177	2018	Chongqing	0.23	0.44	15.75	16.42
178	2018	Sichuan	0.5	1.08	33.16	34.74
179	2018	Guizhou	0.36	0.37	19.69	20.42
180	2018	Yunnan	0.38	0.4	25.29	26.07
181	2018	Xizang	0.08		9.78	9.86
182	2018	Shannxi	0.5	0.11	17.71	18.32
183	2018	Gansu	0.47	0.09	14.32	14.88
184	2018	Qinghai	0.23	0.07	8.21	8.51
185	2018	Ningxia	0.14	0.01	3.54	3.69
186	2018	Xinjiang	0.6		18.9	19.5
187	2019	Beijing	0.14		2.24	2.38
188	2019	Tianjin	0.12	0.01	1.61	1.74
189	2019	Hebei	0.78		19.7	20.48
190	2019	Shanxi	0.59	0.05	14.43	15.07
191	2019	Neimenggu	1.3	0.24	20.61	22.15
192	2019	Liaoning	0.65	0.04	12.48	13.17
193	2019	Jilin	0.5	0.15	10.67	11.32
194	2019	Heilongjiang	0.68	0.51	16.87	18.06
195	2019	Shanghai	0.05	0.2	1.3	1.55
196	2019	Jiangsu	0.36	2.44	15.99	18.79
197	2019	Zhejiang	0.28	0.98	12.18	13.44
198	2019	Anhui	0.48	0.57	21.83	22.88
199	2019	Fujian	0.35	0.32	10.98	11.65
200	2019	Jiangxi	0.49	0.56	20.91	21.96
201	2019	Shandong	0.66	0.11	28.03	28.8
202	2019	Henan	0.65	0.14	26.98	27.77
203	2019	Hubei	0.52	0.85	28.9	30.27
204	2019	Hunan	0.56	1.15	24.06	25.77
205	2019	Guangdong	0.47	1.21	22.03	23.71
206	2019	Guangxi	0.52	0.57	12.78	13.87
207	2019	Hainan	0.1	0.03	3.81	3.94
208	2019	Chongqing	0.24	0.44	17.43	18.11
209	2019	Sichuan	0.52	1.08	33.71	35.31
210	2019	Guizhou	0.38	0.38	20.47	21.23
211	2019	Yunnan	0.41	0.42	26.24	27.07
212	2019	Xizang	0.08		10.4	10.48
213	2019	Shannxi	0.54	0.11	18.01	18.66
214	2019	Gansu	0.48	0.09	15.14	15.71
215	2019	Qinghai	0.24	0.07	8.38	8.69
216	2019	Ningxia	0.16	0.01	3.66	3.83
217	2019	Xinjiang	0.69		19.42	20.11
218	2020	Beijing	0.14		2.23	2.37
219	2020	Tianjin	0.12	0.01	1.64	1.77
220	2020	Hebei	0.79		20.47	21.26
221	2020	Shanxi	0.63	0.05	14.43	15.11
222	2020	Neimenggu	1.42	0.24	21.02	22.68
223	2020	Liaoning	0.66	0.04	13.09	13.79
224	2020	Jilin	0.5	0.15	10.78	11.43
225	2020	Heilongjiang	0.68	0.51	16.81	18
226	2020	Shanghai	0.05	0.17	1.29	1.51
227	2020	Jiangsu	0.42	2.44	15.81	18.67
228	2020	Zhejiang	0.32	0.98	12.31	13.61
229	2020	Anhui	0.53	0.57	23.65	24.75
230	2020	Fujian	0.38	0.32	11.01	11.71
231	2020	Jiangxi	0.49	0.56	21.06	22.11
232	2020	Shandong	0.69	0.11	28.68	29.48
233	2020	Henan	0.65	0.14	27.03	27.82
234	2020	Hubei	0.52	0.85	28.96	30.33
235	2020	Hunan	0.56	1.15	24.11	25.82
236	2020	Guangdong	0.49	1.23	22.19	23.91
237	2020	Guangxi	0.52	0.57	13.16	14.25
238	2020	Hainan	0.1	0.03	4.02	4.15
239	2020	Chongqing	0.24	0.44	18.08	18.76
240	2020	Sichuan	0.53	1.09	39.44	41.06
241	2020	Guizhou	0.39	0.4	20.67	21.46
242	2020	Yunnan	0.42	0.46	29.25	30.13
243	2020	Xizang	0.08		11.82	11.9
244	2020	Shannxi	0.56	0.11	18.07	18.74
245	2020	Gansu	0.51	0.09	15.6	16.2
246	2020	Qinghai	0.3	0.07	8.51	8.88
247	2020	Ningxia	0.17	0.01	3.69	3.87
248	2020	Xinjiang	0.78		20.92	21.7
249	2021	Beijing	0.15		2.23	2.38
250	2021	Tianjin	0.12	0.01	1.53	1.66
251	2021	Hebei	0.81	0	20.72	21.53
252	2021	Shanxi	0.63	0.05	14.46	15.14
253	2021	Neimenggu	1.42	0.24	21.26	22.92
254	2021	Liaoning	0.67	0.04	13.16	13.87
255	2021	Jilin	0.52	0.15	10.87	11.54
256	2021	Heilongjiang	0.72	0.51	16.84	18.07
257	2021	Shanghai	0.05	0.17	1.31	1.53
258	2021	Jiangsu	0.44	2.44	15.8	18.68
259	2021	Zhejiang	0.33	0.98	12.39	13.7
260	2021	Anhui	0.54	0.56	23.74	24.84
261	2021	Fujian	0.4	0.32	11.1	11.82
262	2021	Jiangxi	0.52	0.56	21.11	22.19
263	2021	Shandong	0.72	0.11	28.81	29.64
264	2021	Henan	0.65	0.14	27.16	27.95
265	2021	Hubei	0.52	0.85	29.69	31.06
266	2021	Hunan	0.59	1.15	24.19	25.93
267	2021	Guangdong	0.53	1.23	22.3	24.06
268	2021	Guangxi	0.52	0.57	16.06	17.15
269	2021	Hainan	0.1	0.03	4.1	4.23
270	2021	Chongqing	0.24	0.44	18.41	19.09
271	2021	Sichuan	0.56	1.08	39.89	41.53
272	2021	Guizhou	0.39	0.4	20.72	21.51
273	2021	Yunnan	0.47	0.46	30.09	31.02
274	2021	Xizang	0.12		12.01	12.13
275	2021	Shannxi	0.56	0.11	18.34	19.01
276	2021	Gansu	0.53	0.09	15.66	16.28
277	2021	Qinghai	0.3	0.07	8.62	8.99
278	2021	Ningxia	0.17	0.01	3.76	3.94
279	2021	Xinjiang	0.78		21.73	22.51
280	2022	Beijing	0.15		2.24	2.39
281	2022	Tianjin	0.13	0.01	1.52	1.66
282	2022	Hebei	0.83	0	20.92	21.75
283	2022	Shanxi	0.63	0.05	14.55	15.23
284	2022	Neimenggu	1.42	0.24	21.62	23.28
285	2022	Liaoning	0.67	0.04	13.11	13.82
286	2022	Jilin	0.52	0.15	10.98	11.65
287	2022	Heilongjiang	0.72	0.51	16.9	18.13
288	2022	Shanghai	0.05	0.18	1.3	1.53
289	2022	Jiangsu	0.44	2.44	15.8	18.68
290	2022	Zhejiang	0.37	0.98	12.29	13.64
291	2022	Anhui	0.54	0.56	23.8	24.9
292	2022	Fujian	0.42	0.32	11.29	12.03
293	2022	Jiangxi	0.51	0.56	21.07	22.14
294	2022	Shandong	0.73	0.11	29.18	30.02
295	2022	Henan	0.67	0.15	27.75	28.57
296	2022	Hubei	0.56	0.85	30.22	31.63
297	2022	Hunan	0.61	1.15	24.24	26
298	2022	Guangdong	0.53	1.23	22.31	24.07
299	2022	Guangxi	0.53	0.57	17.24	18.34
300	2022	Hainan	0.1	0.04	4.17	4.31
301	2022	Chongqing	0.28	0.44	18.61	19.33
302	2022	Sichuan	0.59	1.08	40.54	42.21
303	2022	Guizhou	0.4	0.4	20.96	21.76
304	2022	Yunnan	0.5	0.46	31.61	32.57
305	2022	Xizang	0.12		12.09	12.21
306	2022	Shannxi	0.56	0.11	18.56	19.23
307	2022	Gansu	0.56	0.09	15.72	16.37
308	2022	Qinghai	0.3	0.07	8.77	9.14
309	2022	Ningxia	0.17	0.01	3.83	4.01
310	2022	Xinjiang	0.87		22.31	23.18
311	2023	Beijing	0.1534	0	2.2433	2.3967
312	2023	Tianjin	0.1287	0.0052	1.5221	1.656
313	2023	Hebei	0.8488	0.0034	21.1107	21.9629
314	2023	Shanxi	0.6348	0.0467	14.6545	15.336
315	2023	Neimenggu	1.4201	0.2403	21.9407	23.6011
316	2023	Liaoning	0.6825	0.0413	13.2371	13.9609
317	2023	Jilin	0.5157	0.1456	11.0465	11.7078
318	2023	Heilongjiang	0.723	0.5098	16.9273	18.1601
319	2023	Shanghai	0.0491	0.1817	1.2989	1.5297
320	2023	Jiangsu	0.4708	2.4408	15.8734	18.785
321	2023	Zhejiang	0.3853	0.9787	12.1408	13.5048
322	2023	Anhui	0.5528	0.5673	23.9106	25.0307
323	2023	Fujian	0.4573	0.3245	11.5645	12.3463
324	2023	Jiangxi	0.5337	0.5638	20.956	22.0535
325	2023	Shandong	0.7694	0.1117	29.3411	30.2222
326	2023	Henan	0.6762	0.1491	28.1101	28.9354
327	2023	Hubei	0.5679	0.8496	30.7566	32.1741
328	2023	Hunan	0.6097	1.1496	24.2769	26.0362
329	2023	Guangdong	0.5737	1.2265	22.3391	24.1393
330	2023	Guangxi	0.5672	0.5707	18.3618	19.4997
331	2023	Hainan	0.1033	0.0434	4.1817	4.3284
332	2023	Chongqing	0.2768	0.4352	18.6598	19.3718
333	2023	Sichuan	0.6471	1.0817	41.8254	43.5542
334	2023	Guizhou	0.427	0.3954	21.9839	22.8063
335	2023	Yunnan	0.5224	0.467	32.9344	33.9238
336	2023	Xizang	0.1188	0	12.2712	12.39
337	2023	Shannxi	0.5603	0.1146	18.7831	19.458
338	2023	Gansu	0.5591	0.0911	15.8219	16.4721
339	2023	Qinghai	0.2975	0.0674	8.9416	9.3065
340	2023	Ningxia	0.1726	0.013	3.8739	4.0595
341	2023	Xinjiang	0.8689	0	22.7934	23.6623
